# Supplementary material for: Prevalence of biofilms in Candida spp. bloodstream infections: A meta-analysis
Source: PLoS One. 2022 Feb 3;17(2):e0263522. doi: 10.1371/journal.pone.0263522 (PMC8812928; doi:10.1371/journal.pone.0263522)
Supplement: S2 File — (XLSX) [file pone.0263522.s006.xlsx]

## Sheet: PICO-Question
	Methods
	Step 1	Principal Idea or Question	There is any relashinship between biofilms in invasive Candidiasis and the patients outcome?, Are biofilm-producing Candida spp. infections more lethal than non-biofilm-producing Candida spp.?
	Step 2	Problem	P	Hospitalized patients of all ages, with invasive candidiasis, whit any specie of Candida identify by blood culture.
			I	Candida species biofilm producers
			C	Candida species non-biofilm producers
			O	Overall mortality & 30-day mortality;
	Step 4	Principal Objetive	Evaluate the impact of biofilm-producing Candida spp. in the outcome of the disease in hospitalized patiens of any ages.
		Posible findings	1. Prevalence of Candida spp. isolated in blood cultures
			2. Association between biofilm production and mortality
			3. Analyze risck factors and prognostic factors for infection by biofilm-producing Candida spp

## Sheet: Search Strategy
SEARCH STRATEGY
Step 5	Database	#	Area	Index Terms			Search Ecuation				Date and Hour	Results	Filter
	MEDLINE	# 1	Invasive Candidiasis	"candida" [All fields]			(candida) AND (biofilm[Title/Abstract]) AND (mortality)				07- julio-2020 (17:45:00)	229	119 Exclude animals
		# 4	Candida biofilms	"biofilm" [All fields]
		# 6	Mortality	"mortality" [All fields]
			Area	Index Terms			Search Ecuation					Results	Filter
	SCOPUS	# 1	Invasive Candisiasis	"Invasive Candiasis"			( ( TITLE-ABS-KEY ( candida ) AND TITLE-ABS-KEY ( biofilms ) AND TITLE-ABS-KEY ( mortality ) ) l OR ( INDEXTERMS ( candida ) AND INDEXTERMS ( biofilms ) AND INDEXTERMS ( mortality ) ) )				2-julio-2020 (21:42:00)	336	215only Article 70 Exclude animals		189
		# 5	biofilms	"biofilm"
		# 6
		# 7	Mortality	"mortality"
		# 8
		# 9	Candida species	candida
		# 10
		#	Area	Index Terms			Search Ecuation					Results	Filter
	Web of Science	# 1	Invasive Candisiasis	"Invasive Candiasis"			candida AND bio films AND mortality AND bloodstream				5-julio-2020 (20:42:00)	221 only English	Congress y Poster 25,
		# 5	biofilms	"biofilm"
		# 6
		# 7	Mortality	"mortality"
		# 8
		# 9	Candida species	candida
		# 10

## Sheet: Total Search Results 
Key	Item Type	Publication Year	Author	Title	Publication Title	ISBN	ISSN	DOI	Url	Abstract Note	Date	Date Added	Date Modified	Access Date	Pages	Num Pages	Issue	Volume	Number Of Volumes	Journal Abbreviation	Short Title	Series	Series Number	Series Text	Series Title	Publisher	Place	Language	Rights	Type	Archive	Archive Location	Library Catalog	Call Number	Extra	Notes	File Attachments	Link Attachments	Manual Tags	Automatic Tags	Editor	Series Editor	Translator	Contributor	Attorney Agent	Book Author	Cast Member	Commenter	Composer
UNYTJ3VI	journalArticle	2018	Bougnoux, Marie Elisabeth; Brun, Sophie; Zahar, Jean Ralph	Healthcare-associated fungal outbreaks: New and uncommon species, New molecular tools for investigation and prevention	Antimicrobial Resistance and Infection Control			10.1186/s13756-018-0338-9		Outbreaks of healthcare-associated fungal infections have repeatedly been described over recent years, often caused by new or uncommon species. Candida auris, a recently described multidrug-resistant yeast species, is certainly the most worrisome species having caused several severe healthcare outbreaks of invasive infections, on four continents. Also, large nosocomial outbreaks due to uncommon f…	2018-03	2020-07-03 23:25:12	2020-07-03 23:25:12				1	7																	Publisher: BioMed Central Ltd.				Candida auris; Exserohilum rostratum; Healthcare-associated fungal outbreak; Prevention; Saprochaete clavata; Sarocladium kiliense; Whole genome sequencing
4GIWHZVT	journalArticle	2014	Juhász, Emese; Krizsán, Gergely; Lengyel, György; Grósz, Gábor; Pongrácz, Júlia; Kristóf, Katalin	Infection and colonization by Stenotrophomonas maltophilia: Antimicrobial susceptibility and clinical background of strains isolated at a tertiary care centre in Hungary	Annals of Clinical Microbiology and Antimicrobials			10.1186/s12941-014-0058-9		Background: Stenotrophomonas maltophilia is an important opportunistic, mainly nosocomial pathogen that emerged in the last decades worldwide. Due to its inherent extended antibiotic resistance, therapeutic options are strongly limited. New resistance mechanisms in S. maltophilia make antibiotic therapy even more difficult. The aim of our study was to investigate the antimicrobial resistance of S…	2014-12	2020-07-03 23:25:12	2020-07-03 23:25:12				1	13																	Publisher: BioMed Central Ltd.				Antibiotic susceptibility; Stenotrophomonas maltophilia
D4SI6BEG	journalArticle	2018	Milan, Eveline Pipolo; Silva-Rocha, Walicyranison Plinio; De Almeida, Jéssica Jacinto Salviano; Fernandes, Tatiane Uetti Gomes; De Araújo Prudente, André Luciano; De Azevedo, Matheus Firmino; Francisco, Elaine Cristina; De Azevedo Melo, Analy Salles; Colombo, Arnaldo Lopes; Chaves, Guilherme Maranhão	Trichosporon inkin meningitis in Northeast Brazil: First case report and review of the literature	BMC Infectious Diseases			10.1186/s12879-018-3363-7		Background: Trichosporon species may colonize the skin, respiratory tract and gastrointestinal tract of human beings. The yeast is recognized as etiological agent of white piedra, a superficial mycosis. Nevertheless, immunocompromised hosts may develop invasive Trichosporonosis. Central nervous system trichosporonosis is a very rare clinical manifestation. In fact, only a few cases have been publ…	2018-09	2020-07-03 23:25:12	2020-07-03 23:25:12				1	18																	Publisher: BioMed Central Ltd.				Antifungal susceptibility testing; Invasive Trichosporonosis; Meningoencephalitis; Northeast Brazil; Trichosporon inkin; Virulence factors
QKEG7J37	journalArticle	2012	Chow, Brian D.W.; Linden, Jennifer R.; Bliss, Joseph M.	Candida parapsilosis and the neonate: Epidemiology, virulence and host defense in a unique patient setting	Expert Review of Anti-Infective Therapy			10.1586/eri.12.74		Invasive candidiasis is a common problem in premature infants that leads to high morbidity and mortality. Although Candida albicans has historically been the most prominent species involved in these infections and has therefore been the subject of the most study, Candida parapsilosis is increasing in frequency, and neonates are disproportionately affected. This article reviews unique aspects of t…	2012-08	2020-07-03 23:25:12	2020-07-03 23:25:12		935-946		8	10																					antifungal prophylaxis; antifungal resistance; Candida albicans; Candida parapsilosis; echinocandins; fluconazole; host defense; lactoferrin; virulence factors
HAX5BQFK	journalArticle	2013	Pammi, Mohan; Holland, Linda; Butler, Geraldine; Gacser, Attila; Bliss, Joseph M.	Candida parapsilosis is a significant neonatal pathogen a systematic review and meta-analysis	Pediatric Infectious Disease Journal			10.1097/INF.0b013e3182863a1c		Background:Candida is the third most common cause of late-onset neonatal sepsis in infants born at <1500 g. Candida parapsilosis infections are increasingly reported in preterm neonates in association with indwelling catheters. Methods:We systematically reviewed neonatal literature and synthesized data pertaining to percentage of C. parapsilosis infections and mortality by meta-analyses. We also …	2013	2020-07-03 23:25:13	2020-07-03 23:25:13		e206-e216		5	32																					Candida parapsilosis; Meta-analyses; Neonate; Systematic review
AE5SENN7	journalArticle	2018	Ture, Zeynep; Alp, Emine	Infection control measures to prevent hospital transmission of candida	Hospital practice (1995)			10.1080/21548331.2018.1510282		Invasive candida infections are the most important causes of nosocomial infections in intensive care units and in risky groups such as immunosuppressed patients. These infections lead to undesirable consequences such as increased morbidity and mortality in patients, prolongation of hospital stay, and increased hospital costs. In recent years, the incidence of non-albicans Candida spp.'s has incre…	2018-12	2020-07-03 23:25:13	2020-07-03 23:25:13		253-257		5	46																	Publisher: NLM (Medline)				Candida; critical care; fungal; hematological malignancy; infection control
V2J6RC5N	journalArticle	2007	Keçeli Özcan, Sema	Candida biofilm and infections related to medical devices: Medical education	Turkiye Klinikleri Journal of Medical Sciences					In the recent years, the use of implanted or non-implanted medical devices (catheters, joint prostheses, valvular prostheses etc..) have been increasing. Such devices cause bacterial infections as well as fungal infections with a high mortality and morbidity. Fungal infections of medical devices occur mostly due to pathogenic Candida species, especially Candida, albicans, Candida tropicalis and C…	2007	2020-07-03 23:25:13	2020-07-03 23:25:13		589-600		4	27																	Publisher: Turkiye Klinikleri				Candida; Biofilms; Equipment and supplies
YLKP55BH	journalArticle	2018	Almeida, Carolina Medeiros de; Lima, Rennaly de Freitas; Costa, Tereza Karla Vieira Lopes da; Sousa, Ilza Maria de Oliveira; Cabral, Elaine Cristina; Basting, Rosanna Tarkany; Torre, Adriana Della; Cavalcanti, Yuri Wanderley; Rosalen, Pedro Luiz; Duarte, Marta Cristina Teixeira; Ruiz, Ana Lúcia Tasca Gois; Foglio, Mary Ann; Godoy, Gustavo Pina; Costa, Edja Maria Melo de Brito	Antifungal, antibiofilm, and antiproliferative activities of Guapira graciliflora Mart	Brazilian oral research			10.1590/1807-3107bor-2018.vol32.0041		The aim of this study was to evaluate in vitro the antifungal, antibiofilm and antiproliferative activities of the extract from the leaves of Guapira graciliflora Mart. The phytochemical characterization of the extract was performed using electrospray ionization mass spectrometry (ESI-MS). The antimicrobial activity of the extract and its fractions was evaluated using the broth microdilution meth…	2018-05	2020-07-03 23:25:14	2020-07-03 23:25:14		e41-e41			32
DS7ASZG6	journalArticle	2013	Chauhan, Nitin M.; Shinde, Ravikumar B.; Karuppayil, S. Mohan	Effect of alcohols on filamentation, growth, viability and biofilm development in Candida albicans	Brazilian Journal of Microbiology			10.1590/S1517-83822014005000012		In this study we report the potential of alcohols as morphogenetic regulators in Candida albicans. All the alcohols tested influenced various modes of growth like planktonic as well as biofilm forms. Viability was affected at high concentrations. Among the alcohols, the response of C. albicans to amyl alcohol (pentanol) was noteworthy. Amyl alcohol at a concentration 0.5% which was not inhibitory…	2013	2020-07-03 23:25:14	2020-07-03 23:25:14		1315-1320		4	44																	Publisher: Sociedade Brasileira de Microbiologia				Candida albicans; Biofilms; Alcohols; Morphogenesis; Signalling; Yeast metabolism
IMLRCHN5	journalArticle	2010	Lebeaux, D.; Zarrouk, V.; Leflon-Guibout, V.; Lefort, A.; Fantin, B.	Complications infectieuses liées aux chambres implantables: caractéristiques et prise en charge	Revue de Medecine Interne			10.1016/j.revmed.2010.06.014		Totally implanted access port-related infections are responsible for their own morbidity and mortality. Main risk factors of totally implanted access port-related infections are total parenteral nutrition, young age, difficulties during insertion, poor general status and neutropenia. Recent guidelines defined intravascular catheter-related infections. This relies on a strict clinical and microbio…	2010-12	2020-07-03 23:25:14	2020-07-03 23:25:14		819-827		12	31																					Antibiotic lock therapy; Bloodstream infection; Oncology; Staphylococcus aureus; Totally implanted access port
TNR2K33G	journalArticle	2006	Kuchler, Karl	Editorial: Biology & pathology of human fungal pathogens	Current Drug Targets			10.2174/138945006776359359		Fungal infections constitute an ever-growing and significant medical problem in the world. The major fungal pathogens affecting humans include Candida species (such as C. albicans, C. glabrata, C. parapsilosis and C. tropicalis) and Aspergillus spp. (mainly A. fumigatus). Fungal diseases include simple toe nail infections, deepseated and recurrent vaginitis, as well as life-threatening systemic m…	2006-03	2020-07-03 23:25:14	2020-07-03 23:25:14		463-463		4	7																	Publisher: Bentham Science Publishers Ltd.				biology; physiology
UC4WBEI8	journalArticle	2018	Hawthorn, Alexandra; Kleidon, Tricia; Larsen, Emily; Marsh, Nicole; Marshall, Anthony; Ray-Barruel, Gillian; Sinclair, Stephen; Slaughter, Eugene; St John, Alana; Taliaferro, Kerry; O'Grady, Naomi P.; Alexander, Mary; Dellinger, E. Patchen; Gerberding, Julie L.; Heard, Stephen O.; Maki, Dennis G.; Masur, Henry; McCormick, Rita D.; Mermel, Leonard A.; Pearson, Michele L.; Raad, Issam I.; Randolph,…	Peripheral Intravenous Catheter Protection :	British Journal of Nursing		22012420140	10.1093/cid	https://www.health.qld.gov.au/__data/assets/pdf_file/0025/444490/icare-pivc-guideline.pdf	Peripheral intravenous catheter (PIVC) 1. Purpose This guideline has been developed as part of the I-Care intervention bundle for the management of intravascular devices (IVDs). This guideline provides recommendations regarding best practice for the use and management of invasive devices based on current evidence for the prevention and control of healthcare associated infection (HAI). 2. Scope Th…	2018	2020-07-03 23:25:15	2020-07-03 23:25:15		28-28		February	30																	Publisher: Clin Infect Dis				Australian Commission on Safety and Quality in Hea; catheter; Central Line Associated Bloodstream Infections (CL; Guidelines for the Prevention of Intravascular Cat; i-care; Icare; icare program; intravascular device; IVD; IVD management; national surveillance scheme; peripheral intravenous; PIVC
JE5DZZSM	journalArticle	2017	Labriola, Laura; Pochet, Jean Michel	Any use for alternative lock solutions in the prevention of catheter-related blood stream infections?	Journal of Vascular Access			10.5301/jva.5000681		The prevention of catheter-related blood stream infections (CRBSI) in hemodialysis (HD) patients remains a challenge because of high morbidity and mortality associated to CRBSI. Alternative locking solutions (ALS) containing an antithrombotic substance with additional antimicrobial or antibiofilm properties (citrate, ethylenediaminetet-raacetic acid [EDTA], 70% ethanol, thrombolytics) with or wit…	2017-03	2020-07-03 23:25:15	2020-07-03 23:25:15		S34-S38			18																	Publisher: Wichtig Publishing Srl				Bacteraemia; Biofilm; Catheter; Hemodialysis; Locks
GQVIT2TR	journalArticle	2012	Pellizzaro, Delise; Polyzois, Gregory; MacHado, Ana Lucia; Giampaolo, Eunice Teresinha; Sanitá, Paula Volpato; Vergani, Carlos Eduardo	Effectiveness of mechanical brushing with different denture cleansing agents in reducing in vitro Candida albicans biofilm viability	Brazilian Dental Journal			10.1590/S0103-64402012000500013		The adhesion of Candida albicans to surfaces is the prerequisite for occurrence of denture stomatitis, a common disease diagnosed among denture wearers. A routine of denture cleansing is essential to prevent biofilm formation and the onset of this infection. The aim of this study was to investigate the effectiveness of combining brushing and cleansing agents in killing C. albicans biofilm. Disks …	2012	2020-07-03 23:25:15	2020-07-03 23:25:15		547-554		5	23																	Publisher: Associacao Brasileira de Divulgacao Cientifica				Candida albicans; Biofilms; Acrylic resins; Brushing; Denture cleansers; Disinfectants; Oral hygiene
ZIZCJSAR	journalArticle	2016	Pongrácz, Júlia; Benedek, Kálmán; Juhász, Emese; Iván, Miklós; Kristóf, Katalin	In vitro biofilm production of Candida bloodstream isolates: Any association with clinical characteristics?	Journal of Medical Microbiology			10.1099/jmm.0.000207		Candida spp. are a leading cause of bloodstream infection (BSI) and are associated with high mortality rates. Biofilm production is a virulence factor of Candida spp., and has been linked with poor clinical outcome. The aim of our study was to assess biofilm production of Candida bloodstream isolates at our institute, and to determine whether in vitro biofilm production is associated with any cli…	2016-04	2020-07-03 23:25:15	2020-07-03 23:25:15		272-277		4	65																	Publisher: Microbiology Society
ST66EJ96	journalArticle	2014	Bertolini, Martinna de Mendonça e.; Cavalcanti, Yuri Wanderley; Bordin, Dimorvan; da Silva, Wander José; Del Bel Cury, Altair Antoninha	Candida albicans biofilms and MMA surface treatment influence the adhesion of soft denture liners to PMMA resin	Brazilian Oral Research			10.1590/S1806-83242013005000025		The effect of Candida albicans biofilms and methyl methacrylate (MMA) pretreatment on the bond strength between soft denture liners and polymethyl methacrylate (PMMA) resin was analyzed. Specimens were prepared and randomly divided with respect to PMMA pretreatment, soft liner type (silicone-based or PMMA-based), and presence or absence of a C. albicans biofilm. Samples were composed of a soft de…	2014-01	2020-07-03 23:25:16	2020-07-03 23:25:16		61-66		1	28																					Candida albicans; Denture liners; Polymethyl methacrylate; Tensile strength
GLDGGRSS	journalArticle	2019	Eidt, Gustavo; de ANDRADE, Caroline Gomes; Negrini, Thais de Cássia; Arthur, Rodrigo Alex	Role of candida albicans on enamel demineralization and on acidogenic potential of streptococcus mutans in vitro biofilms	Journal of Applied Oral Science			10.1590/1678-7757-2018-0593		There is growing evidence that C. albicans is associated with dental caries, but its role on caries development needs to be better clarified. Objective: To evaluate at the hard tissue level the effect of C. albicans on the cariogenic potential of S. mutans biofilms focusing on the mineral profile of induced carious lesions. This study also aimed to evaluate the effect of C. albicans on the acidog…	2019	2020-07-03 23:25:16	2020-07-03 23:25:16					27																	Publisher: Bauru School of Dentistry, University of Sao Paulo				Candida albicans; Biofilms; Dentacaries; Dental enamel; Streptococcus mutans
DTBYKRDA	journalArticle	2010	Van Der Meer, Jos W.M.; Van De Veerdonk, Frank L.; Joosten, Leo A.B.; Kullberg, Bart Jan; Netea, Mihai G.	Severe Candida spp. infections: New insights into natural immunity	International Journal of Antimicrobial Agents			10.1016/j.ijantimicag.2010.11.013		Invasive infections caused by Candida spp. are associated with high mortality. Colonisation by Candida spp. and the capacity of the host to recognise them as potential pathogens are essential steps in the development of these infections. The major pathogen-associated molecular patterns of Candida are mannoproteins, glucans and chitins, which are recognised by C-type lectin pattern recognition rec…	2010-12	2020-07-03 23:25:16	2020-07-03 23:25:16				SUPPL. 2	36																					Candida; Interleukins; Invasive fungal infection; Pathogen-associated molecular patterns
9AXF9243	journalArticle	2015	Brilhante, Raimunda Sâmia Nogueira; Caetano, Erica Pacheco; de Oliveira, Jonathas Sales; Castelo-Branco, Débora de Souza Collares Maia; Souza, Elizabeth Ribeiro Yokobatake; de Alencar, Lucas Pereira; Cordeiro, Rossana de Aguiar; Bandeira, Tereza de Jesus Pinheiro Gomes; Sidrim, José Júlio Costa; Rocha, Marcos Fábio Gadelha	Simvastatin inhibits planktonic cells and biofilms of Candida and Cryptococcus species	Brazilian Journal of Infectious Diseases			10.1016/j.bjid.2015.06.001		The antifungal activity of some statins against different fungal species has been reported. Thus, at the first moment, the in vitro antifungal activity of simvastatin, atorvastatin and pravastatin was tested against Candida spp. and Cryptococcus spp. Then, in a second approach, considering that the best results were obtained for simvastatin, this drug was evaluated in combination with antifungal …	2015-09	2020-07-03 23:25:16	2020-07-03 23:25:16		459-465		5	19																	Publisher: Elsevier Editora Ltda				Candida; Biofilm; Antifungal activity; Cryptococcus; Simvastatin
RENLRFNW	journalArticle	2018	Ben-Ami, Ronen	Treatment of invasive candidiasis: A narrative review	Journal of Fungi			10.3390/jof4030097		Invasive candidiasis occurs frequently in hospitalized patients, and is associated with high mortality rates due to delays in recognition and initiation of appropriate antifungals. Management of invasive candidiasis must take into account multiple host, pathogen, and drug-related factors, including the site of infection, host immune status, severity of sepsis, resistance and tolerance to antifung…	2018-09	2020-07-03 23:25:17	2020-07-03 23:25:17				3	4																	Publisher: MDPI AG				Candida; Amphotericin B; Candidemia; Echinocandin; Fluconazole; Invasive candidiasis
7TFQ9HJQ	journalArticle	2013	Pammi, Mohan; Liang, Rong; Hicks, John; Mistretta, Toni Ann; Versalovic, James	Biofilm extracellular DNA enhances mixed species biofilms of Staphylococcus epidermidis and Candida albicans	BMC Microbiology			10.1186/1471-2180-13-257		Background: Polymicrobial infections are responsible for significant mortality and morbidity in adults and children. Staphylococcus epidermidis and Candida albicans are the most frequent combination of organisms isolated from polymicrobial infections. Vascular indwelling catheters are sites for mixed species biofilm formation and pose a significant risk for polymicrobial infections. We hypothesiz…	2013	2020-07-03 23:25:17	2020-07-03 23:25:17				1	13																					Candida; Biofilms; Autolysis; Extracellular DNA; Microarray; Mixed species; Polymicrobial; Staphylococcus
BI69M8US	journalArticle	2017	Ivanova, Kristina; Ramon, Eva; Hoyo, Javier; Tzanov, Tzanko	Innovative Approaches for Controlling Clinically Relevant Biofilms: Current Trends and Future Prospects	Current Topics in Medicinal Chemistry			10.2174/1568026617666170105143315		Bacteria that colonize and form biofilms on living tissues and medical devices are a global healthcare concern. They cause life threatening infections and are associated with increased mortality and morbidity in the hospitals. Although antibiotics have been successfully applied for treatment of bacterial diseases, the adaptive and genetic changes of the microorganisms within the biofilms make the…	2017-05	2020-07-03 23:25:17	2020-07-03 23:25:17		1889-1914		17	17																	Publisher: Bentham Science Publishers Ltd.
CJ2CYGTT	journalArticle	2014	Assal, Flávio Ezeddinne El; Paula, Joelma Abadia Marciano; Capeletti, Leonardo Silva; AbrÃo, Fernando Yano; AtaÍdes, Fábio Silvestre; SÁ, Fabyola Amaral da Silva; Costa, Carolina Rodrigues; Fernandes, Orionalda Fátima Lisboa de; Souza, Lúcia Kioko Hasimoto; Silva, Maria Rosario Rodrigues do	Pimenta pseudocaryophyllus inhibits virulence factors and promotes metabolic changes in candida yeast	Revista da Sociedade Brasileira de Medicina Tropical			10.1590/0037-8682-0135-2014		Introduction: This is the fi rst study to examine the in vitro susceptibility and the expression of virulence factors in Candida species in the presence of Pimenta pseudocaryophyllus (Gomes) L.R. Landrum (Myrtaceae), a Brazilian plant known as pau-cravo. Additionally, the mechanisms of action of the crude ethanol extract and the ethyl acetate and aqueous fractions of this plant were investigated.…	2014-09	2020-07-03 23:25:17	2020-07-03 23:25:17		618-623		5	47																	Publisher: Sociedade Brasileira de Medicina Tropical				Virulence factors; Antifungal activity; Candida spp; Metabolic changes; Pimenta pseudocaryophyllus
AUAL9G34	journalArticle	1985	Felsenstein, Joseph	CONFIDENCE LIMITS ON PHYLOGENIES: AN APPROACH USING THE BOOTSTRAP	Evolution			10.1111/j.1558-5646.1985.tb00420.x		The recently-developed statistical method known as the "bootstrap" can be used to place confidence intervals on phylogenies. It involves resampling points from one's own data, with replacement, to create a series of bootstrap samples of the same size as the original data. Each of these is analyzed, and the variation among the resulting estimates taken to indicate the size of the error involved in…	1985-07	2020-07-03 23:25:17	2020-07-03 23:25:17		783-791		4	39																	Publisher: Wiley
P9C86FKP	journalArticle	2018	Okuda, Ken Ichi; Yoshii, Yutaka; Yamada, Satomi; Chiba, Akio; Hironaka, Ippei; Hori, Seiji; Yanaga, Katsuhiko; Mizunoe, Yoshimitsu	Detection of bacterial DNA from central venous catheter removed from patients by next generation sequencing: A preliminary clinical study	Annals of Clinical Microbiology and Antimicrobials			10.1186/s12941-018-0297-2		Background: Catheter-related infection (CRI) is one of the serious challenges in clinical practice. This preliminary clinical study aimed to examine whether next-generation sequencing (NGS) targeting 16S rDNA, which was PCR-amplified directly from the tip of a central venous catheter (CVC), can be used to identify causative pathogens in CRI, compared to the culture method. Methods: Hospitalized p…	2018-12	2020-07-03 23:25:18	2020-07-03 23:25:18				1	17																	Publisher: BioMed Central Ltd.				16S ribosomal DNA; Catheter-related infection; Diagnostics; Next-generation sequencing; Staphylococci
9XST64IJ	journalArticle	2018	PEQUENO, Maitê Alves; SILVESTRE, Marissa Rodrigues; AMÊNDOLA, Isabela; SILVA, Célia Regina Gonçalves e; LEÃO, Mariella Vieira Pereira; SANTOS, Silvana Soleo Ferreira dos	Matricaria Recutita Extract (Chamomile) to reduce Candida Albicans and Entrobacter Cloacae biofilms: in vitro study	RGO - Revista Gaúcha de Odontologia			10.1590/1981-863720180002000033328		ABSTRACT Objective: This research study aimed at evaluating the inhibitory activity of Matricaria recutira (chamomile) hydroalcoholic extract on Candida albicans and Enterobacter cloacae biofilms. Methods: C. albicans and E. cloacae biofilms with thirty-hour formation were submitted, for five minutes, to 100, 200 and 300 mg / mL of M. recutita hydroalcoholic extract, chlorhexidine digluconate 0.1…	2018-06	2020-07-03 23:25:18	2020-07-03 23:25:18		122-128		2	66																	Publisher: FapUNIFESP (SciELO)
RCB8CQVN	journalArticle	2020	Chen, Yin Yin; Wu, Ping Feng; Chen, Chii Shya; Chen, Ian Horng; Huang, Wan Tsuei; Wang, Fu Der	Trends in microbial profile of burn patients following an event of dust explosion at a tertiary medical center	BMC Infectious Diseases			10.1186/s12879-020-4920-4		Background: Microbial infection is the main cause of increased morbidity and mortality in burn patients, especially infections caused by multiple drug-resistant organisms (MDRO). The purpose of this study was to explore major microbial trends in burn patients. Methods: This retrospective study was conducted at burn wards and intensive care units, where burn patients were admitted following an eve…	2020-03	2020-07-03 23:25:18	2020-07-03 23:25:18				1	20																	Publisher: BioMed Central Ltd.				Burn; Infection; Microbial
33CRVVI8	journalArticle	2014	Leite, Gisela Myrian de Lima; Baeza, LíLian Cristiane; Ramos, Rosana Teixeira; Yamada, Sérgio Seiji; Magon, Thiago Ferreira Dos Santos; Kimura, Elza; Svidzinski, Terezinha Inez Estivalet	Lack of effect of cell-wall targeted antibacterials on biofilm formation and antifungal susceptibility of Candida species	Brazilian Journal of Pharmaceutical Sciences			10.1590/S1984-82502014000300004		The use of central venous catheters (CVC) and broad-spectrum antibacterials are among the main risk factors for the development of candidemia in patients admitted to intensive care units (ICU). It is known that some antibacterials increase the resistance of these yeasts to azole antifungals. Thus, the aim of this research was to determine whether yeast present in CVC colonizations previously expo…	2014-07	2020-07-03 23:25:18	2020-07-03 23:25:18		467-472		3	50																	Publisher: Faculdade de Ciencias Farmaceuticas (Biblioteca)				Antibacterials; Antifungals; Biofilm/formation; Candida/species/control; Candidemia/control; Central venous cateter/use
B9WXI4RR	journalArticle	2016	Wen, Amy M.; Steinmetz, Nicole F.	Design of virus-based nanomaterials for medicine, biotechnology, and energy	Chemical Society Reviews			10.1039/c5cs00287g		This review provides an overview of recent developments in "chemical virology." Viruses, as materials, provide unique nanoscale scaffolds that have relevance in chemical biology and nanotechnology, with diverse areas of applications. Some fundamental advantages of viruses, compared to synthetically programmed materials, include the highly precise spatial arrangement of their subunits into a diver…	2016-08	2020-07-03 23:25:18	2020-07-03 23:25:18		4074-4126		15	45																	Publisher: Royal Society of Chemistry
JWD6WFRI	journalArticle	2015	Alkeskas, Aldukali; Ogrodzki, Pauline; Saad, Mohamed; Masood, Naqash; Rhoma, Nasreddin R.; Moore, Karen; Farbos, Audrey; Paszkiewicz, Konrad; Forsythe, Stephen	The molecular characterisation of Escherichia coli K1 isolated from neonatal nasogastric feeding tubes	BMC Infectious Diseases			10.1186/s12879-015-1210-7		Background: The most common cause of Gram-negative bacterial neonatal meningitis is E. coli K1. It has a mortality rate of 10-15 %, and neurological sequelae in 30-50 % of cases. Infections can be attributable to nosocomial sources, however the pre-colonisation of enteral feeding tubes has not been considered as a specific risk factor. Methods: Thirty E. coli strains, which had been isolated in a…	2015-10	2020-07-03 23:25:19	2020-07-03 23:25:19				1	15																	Publisher: BioMed Central Ltd.
AZDQG649	journalArticle	2019	Herek, Thalita Caroline; Menegazzo, Vinícius Ribeiro; Ogaki, Mayara Baptistucci; Perini, Hugo Felix; Maia, Luciana Furlaneto; Furlaneto, Marcia Cristina	Biofilm formation by blood isolates of candida parapsilosisensu stricto in the presence of a hyperglycidic solution at comparable concentrations of total parenteral nutrition	Revista da Sociedade Brasileira de Medicina Tropical			10.1590/0037-8682-0182-2018		Introduction: Administration of total parenteral nutrition (TPN) via catheters increases the risk for candidemia from Candida parapsilosis. Methods: C. parapsilosis sensu stricto blood isolates were evaluated for ability total biomass biofilm formation and morphogenesis in presence of glucose at TPN equivalent concentrations. Results: Biofilms were increased at high glucose concentrations (25-30%…	2019	2020-07-03 23:25:19	2020-07-03 23:25:19					52																	Publisher: Sociedade Brasileira de Medicina Tropical				Candida parapsilosis; Biofilm; Glucose; TPN
Q3MY59QQ	journalArticle	2013	Cavalcanti, Indira Moraes Gomes; Da Silva, Wander José; De Lucena, Silvia Carneiro; Pousa, Camila Cordeiro; Del Bel Cury, Altair Antoninha	Influence Of Substratum Position And Acquired Pellicle On Candida Albicans Biofilm	Brazilian Oral Research			10.1590/S1806-83242013005000020		The purpose of this study was to evaluate the influence of the substratum position and the saliva acquired pellicle (AP) on Candida albicans biofilm development. Poly (methylmethacrylate) (PMMA) disks were fabricated and randomly allocated to experimental groups: HNP (disks placed in a horizontal position and uncoated by pellicle), VNP (disks placed in a vertical position and uncoated by pellicle…	2013	2020-07-03 23:25:19	2020-07-03 23:25:19		369-375		4	27																	Publisher: Sociedade Brasileira de Hematologia e Hemoterapia				Biofilms; Candida albicans.; Saliva
UBTGLH39	journalArticle	2011	Öncu, Serkan	In vitro effectiveness of antifungal lock solutions on catheters infected with Candida species	Journal of Infection and Chemotherapy			10.1007/s10156-011-0224-3		The antibiotic lock technique involves filling the catheter lumen with an antibiotic solution and allowing it to dwell for sufficient time to sterilize the infected device. However, antifungal therapy for treating catheterrelated fungal infection in this setting is unknown. In this study, the effectiveness of the commercially available antifungal drugs, which are commonly used in candidemia, were…	2011	2020-07-03 23:25:19	2020-07-03 23:25:19		634-639		5	17																	Publisher: Japanese Society for Cancer Chemotherapy				Candida; Catheter; Antifungals; Antibiotic lock
AV4SM9LD	journalArticle	2010	Silva-Lovato, Claudia Helena; de Wever, Bart; Adriaens, Els; de Paranhos, Helena Freitas Oliveira; Watanabe, Evandro; Pisani, Maria Xavier; de Souza, Rafael Freitas; Ito, Isabel Yoko	Clinical and antimicrobial efficacy of NitrAdine™-based disinfecting cleaning tablets in complete denture wearers	Journal of Applied Oral Science			10.1590/S1678-77572010000600005		Objective: This study evaluated the efficacy of NitrAdine™-based disinfecting cleaning tablets for complete denture, in terms of denture biofilm removal and antimicrobial action. Material and methods: Forty complete denture wearers (14 men and 26 women) with a mean age of 62.3±9.0 years were randomly assigned to two groups and were instructed to clean their dentures according to two methods: brus…	2010	2020-07-03 23:25:19	2020-07-03 23:25:19		560-565		6	18																	Publisher: Bauru School of Dentistry, University of Sao Paulo				Biofilms; Denture cleansers; Complete denture; Hygiene
K9XJ3QKW	journalArticle	2019	Yousfi, Hanane; Ranque, Stéphane; Rolain, Jean Marc; Bittar, Fadi	In vitro polymyxin activity against clinical multidrug-resistant fungi	Antimicrobial Resistance and Infection Control			10.1186/s13756-019-0521-7		Background: Although antifungals are available and usually used against fungal infections, multidrug-resistant (MDR) fungal pathogens are a growing problem for public health. Moreover, fungal infections have become more prevalent nowadays due to the increasing number of people living with immunodeficiency. Thus, previously rarely-isolated and/or unidentified fungal species including MDR yeast and…	2019-04	2020-07-03 23:25:20	2020-07-03 23:25:20				1	8																	Publisher: BioMed Central Ltd.				Candida albicans; MDR-fungi; Molds; Polymyxin antibiotics; Repurposing-drug
TCG2HN25	journalArticle	2008	da Silva, Wander José; Seneviratne, Jayampath; Parahitiyawa, Nipuna; Rosa, Edvaldo Antonio Ribeiro; Samaranayake, Lakshman Perera; del Bel Cury, Altair Antoninha	Improvement of XTT assay performance for studies involving Candida albicans biofilms	Brazilian Dental Journal			10.1590/s0103-64402008000400014		2, 3-bis (2-methoxy-4-nitro-5-sulfophenyl)-5-[(phenylamino) carbonyl]-2H-tetrazolium hydroxide (XTT) reduction assay has been used to study Candida biofilm formation. However, considering that the XTT reduction assay is dependent on cell activity, its use for evaluating mature biofilms may lead to inaccuracies since biofilm bottom cell layers tend to be relatively quiescent at later stages of bio…	2008	2020-07-03 23:25:20	2020-07-03 23:25:20		364-369		4	19																					Candida albicans; Biofilm; XTT
XR2VDY7S	journalArticle	2020	Bratburd, Jennifer R.; Arango, Rachel A.; Horn, Heidi A.	Defensive Symbioses in Social Insects Can Inform Human Health and Agriculture	Frontiers in Microbiology			10.3389/fmicb.2020.00076		Social animals are among the most successful organisms on the planet and derive many benefits from living in groups, including facilitating the evolution of agriculture. However, living in groups increases the risk of disease transmission in social animals themselves and the cultivated crops upon which they obligately depend. Social insects offer an interesting model to compare to human societies…	2020-02	2020-07-03 23:25:20	2020-07-03 23:25:20					11																	Publisher: Frontiers Media S.A.				colonization resistance; defensive symbiosis; gut microbiome; insect agriculture; model systems; social immunity; social insects and humans
YJQZW3TI	journalArticle	2019	Nagy, Fruzsina; Tóth, Zoltán; Bozó, Aliz; Czeglédi, András; Rebenku, István; Majoros, László; Kovács, Renátó	Fluconazole is not inferior than caspofungin, micafungin or amphotericin B in the presence of 50% human serum against Candida albicans and Candida parapsilosis biofilms	Medical Mycology			10.1093/mmy/myy108		Biofilm formation is a relevant risk factor for mortality in candidemia. Data about serum-based susceptibility testing against Candida biofilms are scant; therefore, the activity of fluconazole, amphotericin B, caspofungin and micafungin was determined against Candida albicans and C. parapsilosis biofilms with or without 50% human serum using XTT-based assays. Serum caused a remarkable adverse ef…	2019-07	2020-07-03 23:25:20	2020-07-03 23:25:20		573-581		5	57																	Publisher: Oxford University Press				Biofilm; Echinocandin; Fluconazole; Candida spp; Serum
3SG92H6L	journalArticle	2019	Curvelo, José A.R.; DE MORAES, Daniel C.; Dos Anjos, Camila A.; Portela, Maristela B.; Soares, Rosangela M.A.	Histatin 5 and human lactoferrin inhibit biofilm formation of a fluconazole resistant candida albicans clinical isolate	Anais da Academia Brasileira de Ciencias			10.1590/0001-3765201920180045		Candida albicans is the most important fungal pathogen that causes infections in humans. Biofilms are hard-to-treat structures due to their high antifungal resistance. Saliva is a fluid that contains antimicrobial substances acting as the first-line of defense against pathogens, and its immune components may be potential tools for the discovery of new treatments against candidiasis. To evaluate t…	2019	2020-07-03 23:25:20	2020-07-03 23:25:20				1	91																	Publisher: Academia Brasileira de Ciencias				Candida albicans; Biofilm; Fluconazole resistance; Histatin 5; Lactoferrin
A24TCZIM	journalArticle	2016	Stojanović, Predrag; Stojanović, Nikola; Stojanović-Radić, Zorica; Arsenijević, Valentina Arsić; Otašević, Suzana; Randjelović, Pavle; Radulović, Niko S.	Surveillance and characterization of Candida bloodstream infections in a Serbian tertiary care hospital	Journal of Infection in Developing Countries			10.3855/jidc.7970		Introduction: Candida spp. frequently cause hospital-acquired bloodstream infections (BSI) with a high mortality rate (up to 70%). We analyzed the frequency, infection characteristics, potential predisposing factors, susceptibility to antifungal drugs, biofilm production and other virulence characteristics of Candida spp. isolates obtained from a tertiary care hospital in Niš, Serbia, during a on…	2016-06	2020-07-03 23:25:21	2020-07-03 23:25:21		643-656		6	10																	Publisher: Journal of Infection in Developing Countries				Virulence factors; Candida; Antifungal susceptibility; Bloodstream infections; Surveillance
LHNYNAWE	journalArticle	2011	Raad, Issam I.; Mohamed, Jamal A.; Reitzel, Ruth A.; Jiang, Ying; Dvorak, Tanya L.; Ghannoum, Mahmoud A.; Hachem, Ray Y.; Chaftari, Anne Marie	The prevention of biofilm colonization by multidrug-resistant pathogens that cause ventilator-associated pneumonia with antimicrobial-coated endotracheal tubes	Biomaterials			10.1016/j.biomaterials.2010.12.015		Ventilator-associated pneumonia (VAP) continues to be the nosocomial infection associated with the highest mortality in critically ill patients. Since silver-coated endotracheal tubes (ETT) was shown in a multicenter prospective randomized trials to decrease the risk of VAP, we compared the efficacy of two antiseptic agents such as gardine- and gendine-coated ETTs with that of silver-coated ETTs …	2011-04	2020-07-03 23:25:21	2020-07-03 23:25:21		2689-2694		11	32																					Biofilm; Endotracheal tube; Gardine; Gendine; Pneumonia; Silver
7AX4KWH9	journalArticle	2012	Yun, Heather C.; Kreft, Rachael E.; Castillo, Mayra A.; Ehrlich, Garth D.; Guymon, Charles H.; Crouch, Helen K.; Chung, Kevin K.; Wenke, Joseph C.; Hsu, Joseph R.; Spirk, Tracy L.; Costerton, J. W.; Mende, Katrin; Murray, Clinton K.	Comparison of PCR/Electron spray Ionization-Time-of-Flight-Mass Spectrometry versus Traditional Clinical Microbiology for active surveillance of organisms contaminating high-use surfaces in a burn intensive care unit, an orthopedic ward and healthcare wor	BMC Infectious Diseases			10.1186/1471-2334-12-252		Background: Understanding nosocomial pathogen transmission is restricted by culture limitations. Novel platforms, such as PCR-based electron spray ionization-time-of-flight-mass spectrometry (ESI-TOF-MS), may be useful as investigational tools.Methods: Traditional clinical microbiology (TCM) and PCR/ESI-TOF-MS were used to recover and detect microorganisms from the hands and personal protective e…	2012-10	2020-07-03 23:25:21	2020-07-03 23:25:21					12																					Contamination; Environment; Ibis; Microbiology; PCR/ESI-TOF-MS
AKS4VUSI	journalArticle	2016	Rudkjøbing, Vibeke Børsholt; Thomsen, Trine Rolighed; Xu, Yijuan; Melton-Kreft, Rachael; Ahmed, Azad; Eickhardt, Steffen; Bjarnsholt, Thomas; Poulsen, Steen Seier; Nielsen, Per Halkjær; Earl, Joshua P.; Ehrlich, Garth D.; Moser, Claus	Comparing culture and molecular methods for the identification of microorganisms involved in necrotizing soft tissue infections	BMC Infectious Diseases			10.1186/s12879-016-1976-2		Background: Necrotizing soft tissue infections (NSTIs) are a group of infections affecting all soft tissues. NSTI involves necrosis of the afflicted tissue and is potentially life threatening due to major and rapid destruction of tissue, which often leads to septic shock and organ failure. The gold standard for identification of pathogens is culture; however molecular methods for identification o…	2016-11	2020-07-03 23:25:21	2020-07-03 23:25:21				1	16																	Publisher: BioMed Central Ltd.				16S rRNA; 454 pyrosequencing; Cloning; Direct Sanger sequencing; FISH; Ibis T5000 biosensor; Microorganisms; Necrotizing soft tissue infections; QPCR
AWE8FUIK	journalArticle	2018	Turan, Hanni; Demirbilek, Müge	Biofilm-forming capacity of blood–borne Candida albicans strains and effects of antifungal agents	Revista Argentina de Microbiologia			10.1016/j.ram.2017.05.003		Infections related to Candida albicans biofilms and subsequent antifungal resistance have become more common with the increased use of indwelling medical devices. Regimens for preventing fungal biofilm formation are needed, particularly in high-risk patients. In this study, we investigated the biofilm formation rate of multiple strains of Candida albicans (n = 162 clinical isolates), their antifu…	2018-01	2020-07-03 23:25:21	2020-07-03 23:25:21		62-69		1	50																	Publisher: Asociacion Argentina de Microbiologia				Candida albicans; Calgary method; Christensen method; Inhibition of biofilm formation; MBIC
BWMIG8XC	journalArticle	2012	Pathak, Apurva K.; Sharma, Sanjay; Shrivastva, Pallavi	Multi-species biofilm of Candida albicans and non-Candida albicans Candida species on acrylic substrate	Journal of Applied Oral Science			10.1590/S1678-77572012000100013		Objective: In polymicrobial biofilms bacteria extensively interact with Candida species, but the interaction among the different species of the Candida is yet to be completely evaluated. In the present study, the difference in biofilm formation ability of clinical isolates of four species of Candida in both single-species and multi-species combinations on the surface of dental acrylic resin strip…	2012	2020-07-03 23:25:22	2020-07-03 23:25:22		70-75		1	20																	Publisher: Bauru School of Dentistry, University of Sao Paulo				Biofilms; Assay; Crystal violet; Oral candidiasis
XFG6CBLK	journalArticle	2008	Pereira-Cenci, Tatiana; Del Bel Cury, Altair Antoninha; Crielaard, Wim; Ten Cate, Jacob Martien	Development of Candida-associated denture stomatitis: New insights	Journal of Applied Oral Science			10.1590/S1678-77572008000200002		Despite therapeutic progress, opportunistic oral fungal infectious diseases have increased in prevalence, especially in denture wearers. The combination of entrapment of yeast cells in irregularities in denture-base and denture-relining materials, poor oral hygiene and several systemic factors is the most probable cause for the onset of this infectious disease. Hence colonization and growth on pr…	2008	2020-07-03 23:25:22	2020-07-03 23:25:22		86-94		2	16																	Publisher: Bauru School of Dentistry, University of Sao Paulo				Candida albicans; Biofilm; Saliva; Bacteria; Denture
LYENDW3V	journalArticle	2017	Pyrpasopoulou, A.; Iosifidis, E.; Roilides, E.	Current and potential treatment options for invasive Candida infections	Expert Opinion on Orphan Drugs			10.1080/21678707.2017.1379392		Introduction: Milestones in the history of antifungal development have only been partially able to alter the severity of prognosis associated with invasive candidiasis. This review aims to address current therapeutic strategies in the treatment of invasive candidiasis, their strengths and weaknesses, and present novel antifungals and clinical evidence of their potential. Areas covered: Candidemia…	2017-10	2020-07-03 23:25:22	2020-07-03 23:25:22		799-812		10	5																	Publisher: Taylor and Francis Ltd				Candida albicans; Candida parapsilosis; Candidiasis; therapy
BS7YZLQK	journalArticle	2019	Santos, Anabela; Luís, Ângelo; Ferreira, Susana; Duarte, Ana P.	Antioxidant and antimicrobial activity and potential of heather (Erica spp.) extracts in the control of Listeria monocytogenes	International Journal of Food Science and Technology			10.1111/ijfs.14007		In this work, heather and its flowers were studied regarding their antioxidant and antimicrobial activities. Plants were subjected to ultrasound-assisted methanolic extraction followed by fractionation. A phytochemical characterisation of extracts content in total phenols and flavonoids, and their antioxidant activity was performed. The antimicrobial activity was evaluated through the determinati…	2019-03	2020-07-03 23:25:22	2020-07-03 23:25:22		862-870		3	54																	Publisher: Blackwell Publishing Ltd				Antimicrobial activity; antioxidant activity; heather extracts; Listeria monocytogenes; phytochemical characterisation
WJNYF2LX	journalArticle	2014	Friggeri, Laura; Hargrove, Tatiana Y.; Rachakonda, Girish; Williams, Amanda D.; Wawrzak, Zdzislaw; Di Santo, Roberto; De Vita, Daniela; Waterman, Michael R.; Tortorella, Silvano; Villalta, Fernando; Lepesheva, Galina I.	Structural basis for rational design of inhibitors targeting Trypanosoma cruzi Sterol 14α-demethylase: Two regions of the enzyme molecule potentiate its inhibition	Journal of Medicinal Chemistry			10.1021/jm500739f		Chagas disease, which was once thought to be confined to endemic regions of Latin America, has now gone global, becoming a new worldwide challenge with no cure available. The disease is caused by the protozoan parasite Trypanosoma cruzi, which depends on the production of endogenous sterols, and therefore can be blocked by sterol 14α-demethylase (CYP51) inhibitors. Here we explore the spectral bi…	2014-08	2020-07-03 23:25:23	2020-07-03 23:25:23		6704-6717		15	57																	Publisher: American Chemical Society
29ETHWA4	journalArticle	2006	Troidle, Laura; Finkelstein, Fred	Treatment and outcome of CPD-associated peritonitis	Annals of Clinical Microbiology and Antimicrobials			10.1186/1476-0711-5-6		CPD-associated peritonitis is a leading cause of morbidity and mortality for ESRD patients maintained on CPD therapy. The percentage of ESRD patients maintained on CPD therapy is declining. The reasons are unclear, but may be due to concerns about CPD-associated peritonitis. T he incidence of CPD-associated peritonitis has decreased largely attributed to technical advances and the identification …	2006-04	2020-07-03 23:25:23	2020-07-03 23:25:23					5
CQJETLZM	journalArticle	2017	McCarthy, Matthew William; Walsh, Thomas J.	Containment strategies to address the expanding threat of multidrug-resistant Candida auris	Expert Review of Anti-Infective Therapy			10.1080/14787210.2017.1402678		Introduction: Candida auris is an emerging multidrug resistant human yeast pathogen associated with nosocomial transmission and high mortality. The organism can be a challenge to diagnose, may be even more difficult to treat, and continues to pose an expanding threat to patients. Areas covered: Our medical center and others in the surrounding area have seen a concerning rise in confirmed cases of…	2017-12	2020-07-03 23:25:23	2020-07-03 23:25:23		1095-1099		12	15																	Publisher: Taylor and Francis Ltd				Candidemia; biofilm; fungemia; magnetic resonance and antifungal susceptibility
R6SISMJL	journalArticle	2011	Panghal, Manju; Kaushal, Vivek; Yadav, Jaya P.	In vitro antimicrobial activity of ten medicinal plants against clinical isolates of oral cancer cases	Annals of Clinical Microbiology and Antimicrobials			10.1186/1476-0711-10-21		Background: Suppression of immune system in treated cancer patients may lead to secondary infections that obviate the need of antibiotics. In the present study, an attempt was made to understand the occurrence of secondary infections in immuno-suppressed patients along with herbal control of these infections with the following objectives to: (a) isolate the microbial species from the treated oral…	2011-05	2020-07-03 23:25:23	2020-07-03 23:25:23					10
JBX7U5TZ	journalArticle	2013	de Lucena-Ferreira, Silvia Carneiro; Cavalcanti, Indira Moraes Gomes; Del Bel Cury, Altair Antoninha	Efficacy of denture cleansers in reducing microbial counts from removable partial dentures: A short-term clinical evaluation	Brazilian Dental Journal			10.1590/0103-6440201302183		This clinical study investigated if daily immersion in denture cleansers reduces microbial counts on removable partial denture's (RPD) biofilm. Twenty-five RPD wearer volunteers were selected and instructed to complement the hygiene of their dentures by immersing them in an enzymatic peroxide-based denture cleanser (Polident® 3 minute) once a day for 3 min for a period of 15 days. The biofilm was…	2013-07	2020-07-03 23:25:23	2020-07-03 23:25:23		353-356		4	24																					Biofilms; Denture cleansers; Removable partial denture
H7DH2WXU	journalArticle	2017	Vila, Taissa; Lopez-Ribot, Jose L.	Screening the pathogen box for identification of candida albicans biofilm inhibitors	Antimicrobial Agents and Chemotherapy			10.1128/AAC.02006-16		Candida albicans remains the main causative agent of candidiasis, one of the most frequent nosocomial infections, with unacceptably high mortality rates. Biofilm formation is a major risk factor for invasive candidiasis, as Candida biofilms display high-level resistance to most antifungal agents. In this work we have screened the Pathogen Box chemical library (Medicines for Malaria Venture [MMV],…	2017-01	2020-07-03 23:25:24	2020-07-03 23:25:24				1	61																	Publisher: American Society for Microbiology				Candida albicans; Biofilms; Antifungals; Drug screening; Pathogen Box
J9IJI4PN	journalArticle	2015	Garvey, Mary; Andrade Fernandes, Joao Paulo; Rowan, Neil	Pulsed light for the inactivation of fungal biofilms of clinically important pathogenic Candida species	Yeast			10.1002/yea.3077		Microorganisms are naturally found as biofilm communities more than planktonic free-floating cells; however, planktonic culture remains the current model for microbiological studies, such as disinfection techniques. The presence of fungal biofilms in the clinical setting has a negative impact on patient mortality, as Candida biofilms have proved to be resistant to biocides in numerous in vitro st…	2015-07	2020-07-03 23:25:24	2020-07-03 23:25:24		533-540		7	32																	Publisher: John Wiley and Sons Ltd				Candida; Pathogenic; Sessile communities; Surfaces; UV inactivation; Yeast
HSNYYV9P	journalArticle	2008	Aparna, Madhu Sharma; Yadav, Sarita	Biofilms: Microbes and disease	Brazilian Journal of Infectious Diseases			10.1590/S1413-86702008000600016		Bacteria that attach to surface aggregate in a hydrated polymeric matrix of their own synthesis to form biofilms. These represent microbial societies with their own defense and communication system. Transitioning from acute to chronic infection is frequently associated with biofilm formation. Bacteria in biofilms are innately more resistant to antimicrobial agents. The presence of indwelling medi…	2008	2020-07-03 23:25:24	2020-07-03 23:25:24		526-530		6	12																	Publisher: Contexto				Candida; Biofilms; Staphylococci; Pseudomonas
GTVM6GGU	journalArticle	2014	Oliveira, Sarah Almeida Coelho; Zambrana, Jéssica Rabelo Mina; Di Iorio, Fernanda Bispo Reis; Pereira, Cristiane Aparecida; Jorge, Antonio Olavo Cardoso	The antimicrobial effects of Citrus limonum and Citrus aurantium essential oils on multi-species biofilms	Brazilian Oral Research			10.1590/S1806-83242013005000024		The aim of this study was to evaluate the effects of Citrus limonum and Citrus aurantium essential oils (EOs) compared to 0.2% chlorhexidine (CHX) and 1% sodium hypochlorite (NaOCl) on multispecies biofilms formed by Candida albicans, Enterococcus faecalis and Escherichia coli. The biofilms were grown in acrylic disks immersed in broth, inoculated with microbial suspension (106 cells/mL) and incu…	2014-01	2020-07-03 23:25:24	2020-07-03 23:25:24		22-27		1	28																					Biofilms; Citrus aurantium; Citrus limonum
RKYKA34P	journalArticle	2012	Chen, Yin Yin; Chen, Liang Yu; Lin, Seng Yi; Chou, Pesus; Liao, Shu Yuan; Wang, Fu Der	Surveillance on secular trends of incidence and mortality for device-associated infection in the intensive care unit setting at a tertiary medical center in Taiwan, 2000-2008: A retrospective observational study	BMC Infectious Diseases			10.1186/1471-2334-12-209		Background: Device-associated infection (DAI) plays an important part in nosocomial infection. Active surveillance and infection control are needed to disclose the specific situation in each hospital and to cope with this problem effectively. We examined the rates of DAI by antimicrobial-resistant pathogens, and 30-day and in-hospital mortality in the intensive care unit (ICU).Methods: Prospectiv…	2012-09	2020-07-03 23:25:25	2020-07-03 23:25:25					12																					Surveillance; Device-associated infection; Infection control; Intensive care unit; Secular trend
ZYXKFB6T	journalArticle	2013	Zhang, Li; Keogh, Samantha; Rickard, Claire M.	Reducing the risk of infection associated with vascular access devices through nanotechnology: A perspective	International Journal of Nanomedicine			10.2147/IJN.S50312		Intravascular catheter-related infections are still a major problem in health care and are associated with significant morbidity, mortality, and additional cost. The formation of microbial biofilm on catheters makes these infections particularly complicated, as microbial cells that detach from the biofilm can lead to infection, and because these microorganisms are highly resistant to many antimic…	2013-11	2020-07-03 23:25:26	2020-07-03 23:25:26		4453-4466			8																	Publisher: Dove Medical Press Ltd.				Biofilm; Catheter related infections; Nanotechnology
E7UWDECM	journalArticle	2013	Manzoni, Paolo; K. Benjamin, Daniel; Franco, Caterina; Rizzollo, Stefano; Stronati, Mauro; Watt, Kevin; Cohen-Wolkowiez, Michael; Jacqz-Aigrain, Evelyne	Echinocandins for the Nursery: An Update	Current Drug Metabolism			10.2174/1389200211314020008		As the incidence rates of neonatal invasive fungal infection (IFI) have been increasing over the last years, research efforts have been addressed towards identifying both effective preventative strategies, and efficacious and well-tolerated antifungal drugs. Historically, the first options in treatment of neonatal IFI have been -and currently are- fluconazole and amphotericin B. However, these tw…	2013-01	2020-07-03 23:25:26	2020-07-03 23:25:26		203-207		2	14																	Publisher: Bentham Science Publishers Ltd.
6P36PFY9	journalArticle	2010	Vieira, Ana Paula Coelho; Senna, Plínio Mendes; da Silva, Wander José; Del Bel Cury, Altair Antoninha	Long-term efficacy of denture cleansers in preventing Candida spp. Biofilm recolonization on liner surface	Brazilian Oral Research			10.1590/S1806-83242010000300014		This study evaluated the long-term efficacy of denture cleansers against Candida spp. biofilm recolonization on liner surface. Specimens were fabricated of a poly(methyl methacrylate)-based denture liner and had their surface roughness evaluated at baseline and after cleansing treatments. C. albicans or C. glabrata biofilms were formed on liner surface for 48 h, and then the specimens were random…	2010-07	2020-07-03 23:25:26	2020-07-03 23:25:26		342-348		3	24																					Biofilms; Denture; Candidiasis; Complete
FGLEFZSD	journalArticle	2020	Ev, Laís Daniela; Damé-Teixeira, Nailê; DO, Thuy; Maltz, Marisa; Parolo, Clarissa Cavalcanti Fatturi	The role of Candida albicans in root caries biofilms: an RNA-seq analysis	Journal of applied oral science : revista FOB			10.1590/1678-7757-2019-0578		Objective This study sought to analyze the gene expression of Candida albicans in sound root surface and root caries lesions, exploring its role in root caries pathogenesis. Methodology The differential gene expression of C. albicans and the specific genes related to cariogenic traits were studied in association with samples of biofilm collected from exposed sound root surface (SRS, n=10) and fro…	2020	2020-07-03 23:25:27	2020-07-03 23:25:27		e20190578-e20190578			28																	Publisher: NLM (Medline)
R7YUITDP	journalArticle	2015	Arvanitis, Marios; Mylonakis, Eleftherios	Characteristics, Clinical Relevance, and the Role of Echinocandins in Fungal-Bacterial Interactions	Clinical Infectious Diseases			10.1093/cid/civ816		Fungal-bacterial interactions are common in the environment. The interactions between invasive fungi (eg, Candida species and Aspergillus species) and pathogenic bacteria can be particularly significant in the outcome of human infections. Study of these interactions in vivo using murine or invertebrate models, such as Caenorhabditis elegans or Galleria mellonella, has been very helpful in increas…	2015-12	2020-07-03 23:25:27	2020-07-03 23:25:27		S630-S634			61																	Publisher: Oxford University Press				aspergillosis; Caenorhabditis elegans; candidiasis; caspofungin; micafungin
4X5BCIUK	journalArticle	2018	Treviño-Rangel, Rogelio de J.; Peña-López, Cynthia D.; Hernández-Rodríguez, Pedro A.; Beltrán-Santiago, Dinael; González, Gloria M.	Association between Candida biofilm-forming bloodstream isolates and the clinical evolution in patients with candidemia: An observational nine-year single center study in Mexico	Revista Iberoamericana de Micologia			10.1016/j.riam.2017.01.005		Background: Candidemia is one of the most common nosocomial infections globally and it is associated with considerable excess mortality and costs. Abreast, biofilm-forming strains are associated with even higher mortality rates and poor prognosis for the patient. Aims: To evaluate a possible association between the biofilm-forming capability of Candida bloodstream isolates and the clinical evolut…	2018-01	2020-07-03 23:25:27	2020-07-03 23:25:27		11-16		1	35																	Publisher: Asociacion Espanola de Micologia				Candidemia; Biofilm formation; Epidemiology; Mortality; Risk factor
PAPTJVBE	journalArticle	2012	Menezes, Everardo Albuquerque; De Vasconcelos Júnior, Antônio Alexandre; Cunha, Francisco Afrânio; Dos Santos Oliveira Cunha, Maria Conceição; Braz, Bárbara Helena Lima; Capelo, Ligya Guimarães; Silva, Carlla Lorena Façanha	Identificação molecular e suscetibilidade antifúngica de Candida parapsilosis isoladas no Ceará, Brasil	Jornal Brasileiro de Patologia e Medicina Laboratorial			10.1590/S1676-24442012000600005		Introduction: C. parapsilosis is the second or third most isolated yeast from blood cultures in various parts of the world. It is a commonly isolated pathogen in Brazil and Ceará. C. parapsilosis is liable to form biofilms on catheters and other medical devices, which contributes to the spread of this yeast. Objective: The objective of this study was to identify and assess the antifungal suscepti…	2012-12	2020-07-03 23:25:27	2020-07-03 23:25:27		415-420		6	48																					Candida parapsilosis; Antifungals; Molecular identification
82DVJ3FE	journalArticle	2019	Lone, Shabir A.; Ahmad, Aijaz	Candida auris—the growing menace to global health	Mycoses			10.1111/myc.12904		A paradigm shift of candidiasis from Candida albicans to non-albicans Candida species has fundamentally increased with the advent of C. auris. C. auris, despite being a newly emerged multidrug-resistant fungal pathogen, is associated with severe invasive infections and outbreaks with high mortality rates. Initially reported from Japan in 2009, C. auris have now been found in different countries o…	2019-08	2020-07-03 23:25:27	2020-07-03 23:25:27		620-637		8	62																	Publisher: Blackwell Publishing Ltd				Candida auris; candidemia; epidemiology; multidrug resistance
NJW6Y8GK	conferencePaper	2001	Schierholz, Jörg Michael; Beuth, J.; Rump, A.; König, D. P.; Pulverer, G.	Novel strategies to prevent catheter-associated infections in oncology patients	Journal of Chemotherapy			10.1179/joc.2001.13.supplement-2.239		Aggressive cytotoxic treatment of cancer contributes to the growing number of life-threatening infections. Vascular catheters create predominant risks for staphylococcal, enterococcal and candida blood stream infections. Although the contaminating microorganisms may be few in number, the altered host immune response in the presence of such implants as well as disease-associated immunosuppression …	2001	2020-07-03 23:25:28	2020-07-03 23:25:28		239-250			13																	Issue: SPEC. ISS. 1				Oncology; Catheter infection; Drug delivery; Infection prevention
3MTNJ845	journalArticle	2014	Guembe, María; Guinea, Jesús; Marcos-Zambrano, Laura; Fernández-Cruz, Ana; Peláez, Teresa; Muñoz, Patricia; Bouza, Emilio	Is Biofilm Production a Predictor of Catheter-Related Candidemia?	Medical Mycology			10.1093/mmy/myt031		Catheter-related candidemia (CRC) is typically a biofilm related disease, but it is mostly unknown if the production of biofilm is a feature exclusively shown by Candida spp. isolates causing CRC. We performed an in vitro biofilm assay using Candida isolates obtained from the blood of patients with candidemia. We demonstrated that biofilm production was not a good predictor of catheter-related ca…	2014	2020-07-03 23:25:28	2020-07-03 23:25:28		407-410		4	52																	Publisher: Oxford University Press				Mortality; Biofilm production; Biofilm-forming isolates; Catheter-related candidemia; Intravascular catheters
QNMJHCG6	journalArticle	2019	Staniszewska, Monika	Virulence Factors in Candida species	Current Protein & Peptide Science			10.2174/1389203720666190722152415		Fungal diseases are severe and have very high morbidity as well as up to 60% mortality for patients diagnosed with invasive fungal infection. In this review, in vitro and in vivo studies provided us with the insight into the role of Candida virulence factors that mediate their success as pathogens, such as: membrane and cell wall (CW) barriers, dimorphism, biofilm formation, signal transduction p…	2019-09	2020-07-03 23:25:28	2020-07-03 23:25:28		313-323		3	21																	Publisher: Bentham Science Publishers Ltd.
MACSRAQ5	journalArticle	2015	Manzoni, P.; Mostert, M.; Castagnola, E.	Update on the management of Candida infections in preterm neonates	Archives of Disease in Childhood: Fetal and Neonatal Edition			10.1136/archdischild-2012-303350		Invasive fungal infections in preterm neonates in the neonatal intensive care unit are predominantly caused by Candida spp, and have a high burden of morbidity and mortality. Effective prophylactic strategies have recently become available, but the identification of the best possible strategies to manage high-risk infants is still a priority. Choice and use of appropriate antifungal drugs needs c…	2015-09	2020-07-03 23:25:28	2020-07-03 23:25:28		F454-F459		5	100																	Publisher: BMJ Publishing Group
NSRYGC56	journalArticle	2017	Kawai, Akira; Yamagishi, Yuka; Mikamo, Hiroshige	Time-lapse tracking of Candida tropicalis biofilm formation and the antifungal efficacy of liposomal amphotericin B	Japanese Journal of Infectious Diseases			10.7883/yoken.JJID.2016.574		Candida species bloodstream infection, or candidemia, remains an important health issue with high morbidity and mortality. Bloodstream infections caused by Candida species are often associated with the ability of Candida to form biofilms on medical devices, such as central venous catheters. Non-albicans Candida species have been increasing gradually in clinical settings. Another Candida species, …	2017	2020-07-03 23:25:28	2020-07-03 23:25:28		559-564		5	70																	Publisher: National Institute of Health				Biofilm; C. Tropicalis; Liposomal Amphotericin B (LAB)
BLGWHC6W	journalArticle	2017	Marcos-Zambrano, Laura Judith; Puig-Asensio, Mireia; Pérez-García, Felipe; Escribano, Pilar; Sánchez-Carrillo, Carlos; Zaragoza, Oscar; Padilla, Belén; Cuenca-Estrella, Manuel; Almirante, Benito; Martín-Gómez, M. Teresa; Muñoz, Patricia; Bouza, Emilio; Guinea, Jesús	Candida guilliermondii complex is characterized by high antifungal resistance but low mortality in 22 cases of candidemia	Antimicrobial Agents and Chemotherapy			10.1128/AAC.00099-17		The objectives of our study were to describe the characteristics of patients with Candida guilliermondii candidemia and to perform an in-depth microbiological characterization of isolates and compare them with those of patients with C. albicans candidemia. We described the risk factors and outcomes of 22 patients with candidemia caused by the C. guilliermondii complex. Incident isolates were iden…	2017-07	2020-07-03 23:25:29	2020-07-03 23:25:29				7	61																	Publisher: American Society for Microbiology				Biofilm formation; Candida fermentati; Candida guilliermondii; Galleria mellonella; Non-albicans candidemia
GCN24R7B	journalArticle	2013	Shinde, Ravikumar Bapurao; Raut, Jayant Shankar; Chauhan, Nitin Mahendra; Karuppayil, Sankunny Mohan	Chloroquine sensitizes biofilms of Candida albicans to antifungal azoles	Brazilian Journal of Infectious Diseases			10.1016/j.bjid.2012.11.002		Biofilms formed by Candida albicans, a human pathogen, are known to be resistant to different antifungal agents. Novel strategies to combat the biofilm associated Candida infections like multiple drug therapy are being explored. In this study, potential of chloroquine to be a partner drug in combination with four antifungal agents, namely fluconazole, voriconazole, amphotericin B, and caspofungin…	2013-07	2020-07-03 23:25:29	2020-07-03 23:25:29		395-400		4	17																					Candida albicans; Biofilm; Antifungal; Chloroquine; Combination; Drug resistance
6MLG8XHM	journalArticle	2011	Basso, Fernanda G.; Oliveira, Camila F.; Fontana, Amanda; Kurachi, Cristina; Bagnato, Vanderlei S.; Spolidório, Denise M.P.; Hebling, Josimeri; de Souza Costa, Carlos A.	In vitro effect of low-level laser therapy on typical oral microbial biofilms	Brazilian Dental Journal			10.1590/s0103-64402011000600011		The aim of this study was to evaluate the effect of specific parameters of low-level laser therapy (LLLT) on biofilms formed by Streptococcus mutans, Candida albicans or an association of both species. Single and dual-species biofilms - SSB and DSB - were exposed to laser doses of 5, 10 or 20 J/cm2 from a near infrared InGaAsP diode laser prototype (LASERTable; 780 ± 3 nm, 0.04 W). After irradiat…	2011	2020-07-03 23:25:29	2020-07-03 23:25:29		502-510		6	22																	Publisher: Associacao Brasileira de Divulgacao Cientifica				Candida albicans; Biofilm; Streptococcus mutans; Low level laser therapy
EY4WLBJG	journalArticle	2014	de Vasconcelos, Lais Cesar; Sampaio, Fabio Correia; Albuquerque, Allan de Jesus dos Reis; Vasconcelos, Laurylene Cesar de Souza	Cell viability of Candida albicans against the antifungal activity of thymol	Brazilian Dental Journal			10.1590/0103-6440201300052		Candida albicans is a commensal fungus, but circumstantially it may cause superficial infections of the mucous membranes, such as denture stomatitis, when a biofilm is formed on the surface of dental prostheses. This study evaluated the cell viability of C. albicans biofilms against the antifungal activity of thymol when compared with miconazole, by the fluorescence imaging using SYTO 9 and propi…	2014	2020-07-03 23:25:29	2020-07-03 23:25:29		277-281		4	25																	Publisher: Associacao Brasileira de Divulgacao Cientifica				Candida albicans; Microbial viability; Thymol
H35YT8QT	journalArticle	2003	Saint, Sanjay; Chenoweth, Carol E.	Biofilms and catheter-associated urinary tract infections	Infectious Disease Clinics of North America			10.1016/S0891-5520(03)00011-4		Urinary catheter-related infections are commonly seen in several different patient populations and lead to substantial morbidity. The overall health care costs caused by these infections are sizable given how often urinary catheters are used in acute care settings, extended care facilities, and in persons with injured spinal cords. Recent attention has appropriately focused on biofilm development…	2003	2020-07-03 23:25:29	2020-07-03 23:25:29		411-432		2	17																	Publisher: W.B. Saunders
8PERZ2XY	journalArticle	2014	Nicolle, Lindsay E.	Catheter associated urinary tract infections	Antimicrobial Resistance and Infection Control			10.1186/2047-2994-3-23		Urinary tract infection attributed to the use of an indwelling urinary catheter is one of the most common infections acquired by patients in health care facilities. As biofilm ultimately develops on all of these devices, the major determinant for development of bacteriuria is duration of catheterization. While the proportion of bacteriuric subjects who develop symptomatic infection is low, the hi…	2014-07	2020-07-03 23:25:30	2020-07-03 23:25:30				1	3																	Publisher: BioMed Central Ltd.				Bacteriuria; Health care acquired infection; Indwelling urethral catheter; Urinary catheter; Urinary tract infection
I5CF5I83	journalArticle	2013	Almeida, R. B.A.; Akisue, G.; Cardoso, L. M.L.; Junqueira, J. C.; Jorge, A. O.C.	Atividade antimicrobiana do óleo essencial de Cymbopogon citratus (DC) Stapf. sobre Staphylococcus spp., Streptococcus mutans e Candida spp	Revista Brasileira de Plantas Medicinais			10.1590/S1516-05722013000400002		Medicinal plants with fungicide action, antibacterial and anti-inflammatory effects are under investigation. The main purpose of this work was to evaluate the antimicrobial activity of the essential oil from Cymbopogon citratus (DC) Stapf. on strains of Staphylococcus spp., Streptococcus mutans and Candida spp. with planktonic and biofilm growth. To study the micro-organisms in planktonic cells, …	2013	2020-07-03 23:25:30	2020-07-03 23:25:30		474-482		4	15																					Biofilm; Antimicrobial; Candida spp.; Essential oil; Staphylococcus spp.; Streptococcus mutans.Streptococcus mutans
W4BY2VNE	journalArticle	2019	Da Silva, Naiana Braga; Lucena Rangel, Marianne De; De Castro, Ricardo Dias; De Lima, Jefferson Muniz; Cançado Castellano, Lúcio Roberto; Gondim Valença, Ana Maria; Cavalcanti, Alessandro Leite	Anti-biofilm and hemolytic effects of cymbopogon citratus (dc) stapf essential oil	Pesquisa Brasileira em Odontopediatria e Clinica Integrada			10.4034/PBOCI.2019.191.103		Objective: To perform chemical analysis and to evaluate the anti-biofilm and hemolytic effect of the essential oil of Cymbopogon citratus. Material and Methods: Gaseous chromatography coupled to mass spectrometer was performed for chemical characterization of the essential oil. To verify the antimicrobial action, the Minimum Inhibitory Concentration (MIC), Minimum Bactericidal Concentration (MBC)…	2019	2020-07-03 23:25:30	2020-07-03 23:25:30				1	19																	Publisher: Association of Support to Oral Health Research (APESB)				Biofilms; Cymbopogon; Drug Evaluation; Medicinal; Plants; Preclinical
NVX7XCYE	journalArticle	2012	Da Silva, Wander José; Gonçalves, Letícia Machado; Seneviratne, Jayampath; Parahitiyawa, Nipuna; Samaranayake, Lakshman Perera; Del Bel Cury, Altair Antoninha	Exopolysaccharide matrix of developed Candida albicans biofilms after exposure to antifungal agents	Brazilian Dental Journal			10.1590/S0103-64402012000600016		This study aimed to evaluate the effects of fluconazole or nystatin exposure on developed Candida albicans biofilms regarding their exopolysaccharide matrix. The minimal inhibitory concentration (MIC) against fluconazole or nystatin was determined for C. albicans reference strain (ATCC 90028). Poly(methlymethacrylate) resin (PMMA) specimens were fabricated according to the manufacturer's instruct…	2012	2020-07-03 23:25:30	2020-07-03 23:25:30		716-722		6	23																					Candida albicans; Biofilm; Antifungal agents; Denture bases
Q9T3KB8E	journalArticle	2014	Mishra, Nripendra Nath; Ali, Shakir; Shukla, Praveen K.	Arachidonic acid affects biofilm formation and PGE2 level in Candida albicans and non-albicans species in presence of subinhibitory concentration of fluconazole and terbinafine	Brazilian Journal of Infectious Diseases			10.1016/j.bjid.2013.09.006		Candida albicans utilizes arachidonic acid (AA) released during the course of infection (Candidiasis) from phospholipids of infected host cell membranes and synthesizes extracellular prostaglandin(s) which play an important role in hyphae formation and host cell damage. C. albicans biofilms secrete significantly more prostaglandin(s) and evidence suggests that Candida biofilms have dramatically r…	2014	2020-07-03 23:25:31	2020-07-03 23:25:31		287-293		3	18																	Publisher: Contexto				Candida albicans; AmBR; Arachidonic acid; Candida tropicalis; FDA; Prostaglandin E2
QCC7J76N	journalArticle	2011	Salvia, Ana Carolina Rodrigues Danzi; Teodoro, Guilherme Rodrigues; Balducci, Ivan; Koga-Ito, Cristiane Yumi; de Oliveira, Simone Helena Gonçalves	Effectiveness of 2% peracetic acid for the disinfection of gutta-percha cones	Brazilian Oral Research			10.1590/S1806-83242011000100005		The aim of this study was to evaluate the effectiveness of 2% peracetic acid for the disinfection of gutta-percha cones contaminated in vitro with Escherichia coli, Staphylococcus aureus, Streptococcus mutans, Candida albicans and Bacillus subtilus (in spore form). Two hundred and twenty-five gutta-percha cones were contaminated with standardized suspensions of each microorganism and incubated at…	2011	2020-07-03 23:25:31	2020-07-03 23:25:31		23-27		1	25																	Publisher: Sociedade Brasileira de Hematologia e Hemoterapia				Microbiology; Disinfection; Endodontics
GPVGXEJE	journalArticle	2014	Legout, Laurence; Delia, Piervito; Sarraz-Bournet, Béatrice; Rouyer, Cécile; Massongo, Massongo; Valette, Michel; Leroy, Olivier; Haulon, Stephan; Senneville, Eric	Factors predictive of treatment failure in staphylococcal prosthetic vascular graft infections: A prospective observational cohort study: Impact of rifampin	BMC Infectious Diseases			10.1186/1471-2334-14-228		Background: There exists considerable debate concerning management of prosthetic vascular graft infection (PVGI), especially in terms of antimicrobial treatment. This report studies factors associated with treatment failure in a cohort of patients with staphylococcal PVGI, along with the impact of rifampin (RIF).Methods: All data on patients with PVGI between 2006 and 2010 were reviewed. Cure was…	2014-04	2020-07-03 23:25:31	2020-07-03 23:25:31				1	14																	Publisher: BioMed Central Ltd.				Staphylococci; Prosthesis infection; Rifampin; Vascular graft infection
KLUVQTLU	journalArticle	2012	Marra, Juliê; Paleari, André Gustavo; Rodriguez, Larissa Santana; Leite, Andressa Rosa Perin; Pero, Ana Carolina; Compagnoni, Marco Antonio	Effect of an acrylic resin combined with an antimicrobial polymer on biofilm formation	Journal of Applied Oral Science			10.1590/S1678-77572012000600009		Objectives: The purpose of this study was to evaluate the antimicrobial activity of an acrylic resin combined with an antimicrobial polymer poly (2-tert-butylaminoethyl) methacrylate (PTBAEMA) to inhibit Staphylococcus aureus, Streptococcus mutans and Candida albicans biofilm formation. Material and Methods: Discs of a heat-polymerized acrylic resin were produced and divided according to PTBAEMA …	2012	2020-07-03 23:25:31	2020-07-03 23:25:31		643-648		6	20																	Publisher: Bauru School of Dentistry, University of Sao Paulo				Biofilms; Acrylic resins; Dental materials; Polymers
LZNH6W22	journalArticle	2011	Pires, Regina Helena; dos Santos, Jaime Maia; Zaia, José Eduardo; Martins, Carlos Henrique Gomes; Mendes-Giannini, Maria José Soares	Candida parapsilosis complex water isolates from a haemodialysis unit: Biofilm production and in vitro evaluation of the use of clinical antifungals	Memorias do Instituto Oswaldo Cruz			10.1590/S0074-02762011000600002		Candida parapsilosis, currently divided into three distinct species, proliferates in glucose-rich solutions and has been associated with infections resulting from the use of medical devices made of plastic, an environment common in dialysis centres. The aims of this study were (i) to screen for Candida orthopsilosis and Candida metapsilosis (100 environmental isolates previously identified as C. …	2011	2020-07-03 23:25:31	2020-07-03 23:25:31		646-654		6	106																	Publisher: Fundacao Oswaldo Cruz				Candida parapsilosis; Biofilm; Candida orthopsilosis; Haemodialysis solution
TYG6TJ4P	journalArticle	2015	Kaur, M.; Gupta, V.; Gombar, S.; Chander, J.; Sahoo, T.	Incidence, risk factors, microbiology of venous catheter associated bloodstream infections - A prospective study from a tertiary care hospital	Indian Journal of Medical Microbiology			10.4103/0255-0857.153572		Purpose : Central venous catheters (CVCs) though indispensable in current medical and intensive care treatment, also puts patients at risk of catheter related infection (CRI) resulting in increased morbidity and mortality. We analysed the incidence, risk factors, bacteriological profile and antimicrobial susceptibility pattern of the isolates in central venous catheter associated bloodstream infe…	2015-04	2020-07-03 23:25:32	2020-07-03 23:25:32		248-254		2	33																	Publisher: Medknow Publications				multidrug resistance; Antimicrobial susceptibility; biofilm formation; CVC-BSI; S. aureus
I8CEUA6R	journalArticle	2014	Brighenti, Fernanda Lourenção; Medeiros, Amanda Coelho; Matos, Bruno Mello; Ribeiro, Zulene Eveline Abreu; Koga-Ito, Cristiane Yumi	Evaluation of caries-associated virulence of biofilms from Candida albicans isolated from saliva of pediatric patients with sickle-cell anemia	Journal of Applied Oral Science			10.1590/1678-775720130603		Aprevious study demonstrated that the amount of Candida spp. in saliva is higher in children with sickle-cell disease. The results from a recent study demonstrate its participation in the etiology of dental caries. Objective: This study assessed caries-associated virulence (production of acid, extracellular polysaccharides, proteins and metabolic activity) of biofilms from Candida albicans isolat…	2014	2020-07-03 23:25:32	2020-07-03 23:25:32		484-489		6	22																	Publisher: Faculdade de Odontologia de Bauru				Biofilms; Candida spp; Dental caries; Sickle cell anemia
SRFV8DI3	journalArticle	2015	Cui, Jinhui; Ren, Biao; Tong, Yaojun; Dai, Huanqin; Zhang, Lixin	Synergistic combinations of antifungals and anti-virulence agents to fight against Candida albicans	Virulence			10.1080/21505594.2015.1039885		Candida albicans, one of the pathogenic Candida species, causes high mortality rate in immunocompromised and high-risk surgical patients. In the last decade, only one new class of antifungal drug echinocandin was applied. The increased therapy failures, such as the one caused by multidrug resistance, demand innovative strategies for new effective antifungal drugs. Synergistic combinations of anti…	2015-01	2020-07-03 23:25:32	2020-07-03 23:25:32		362-371		4	6																	Publisher: Taylor and Francis Inc.				Virulence factors; Candida albicans; Drug resistance; Antifungal drug; Synergy
G4YSXRHK	journalArticle	2010	Bassetti, Matteo; Mikulska, Małgorzata; Viscoli, Claudio	Bench-to-bedside review: Therapeutic management of invasive candidiasis in the intensive care unit	Critical Care			10.1186/cc9239		Candida is one of the most frequent pathogens in bloodstream infections, and is associated with significant morbidity and mortality. The epidemiology of species responsible for invasive candidiasis, both at local and worldwide levels, has been changing - shifting from Candida albicans to non-albicans species, which can be resistant to fluconazole (Candida krusei and Candida glabrata) or difficult…	2010-12	2020-07-03 23:25:32	2020-07-03 23:25:32				6	14
WMTW2S7Q	journalArticle	2018	Maquera-Afaray, Julio; Pérez-Lazo, Giancarlo; Soca, Renzo; Castillo-Córdova, Raúl	Biofilm fúngico asociado a dispositivo intravascular de larga permanencia: Complicaciones y dificultades terapéuticas	Horizonte Médico (Lima)			10.24265/horizmed.2018.v18n2.13			2018-12	2020-07-03 23:25:33	2020-07-03 23:25:33		86-91		2	18																	Publisher: Universidad de San Martin de Porres
G7D7LAKK	journalArticle	2006	Alp, Emine; Voss, Andreas	Ventilator associated pneumonia and infection control	Annals of Clinical Microbiology and Antimicrobials			10.1186/1476-0711-5-7		Ventilator associated pneumonia (VAP) is the leading cause of morbidity and mortality in intensive care units. The incidence of VAP varies from 7% to 70% in different studies and the mortality rates are 20-75% according to the study population. Aspiration of colonized pathogenic microorganisms on the oropharynx and gastrointestinal tract is the main route for the development of VAP. On the other …	2006	2020-07-03 23:25:33	2020-07-03 23:25:33					5
FLEM9RBC	journalArticle	2010	Ko, Kwan Soo; Lee, Ji Young; Song, Jae Hoon; Peck, Kyong Ran	In vitro evaluation of antibiotic lock technique for the treatment of candida albicans, C. glabrata, and C. tropicalis biofilms	Journal of Korean Medical Science			10.3346/jkms.2010.25.12.1722		Candidaemia associated with intravascular catheter-associated infections is of great concern due to the resulting high morbidity and mortality. The antibiotic lock technique(ALT) was previously introduced to treat catheter-associated bacterial infections without removal of catheter. So far, the efficacy of ALT against Candida infections has not been rigorously evaluated. We investigated in vitro …	2010-12	2020-07-03 23:25:33	2020-07-03 23:25:33		1722-1726		12	25																					Candida; Biofilms; Antibiotic lock technique
YT6498Q7	journalArticle	2011	Gültekin, Berna; Eyigör, Mete; Tiryaki, Yasin; Kirdar, Sevin; Aydin, Neriman	Kan Kültürlerinden İzole Edilen Candida Suşlarinda Antifungal Duyarlilig̀in ve Bazi Virülans Faktörlerinin Araştirilmasi ve RAPD-PCR ile Genotiplendirilmesi	Mikrobiyoloji Bulteni					Candidemia is a serious clinical picture with a rather high mortality. Early diagnosis and appropriate treatment is crucial in this picture especially in immunocompromised cases. The aims of this retrospective study were to investigate the antifungal susceptibility patterns and to detect the presence of phospholipase, esterase and biofilm production which are excepted as virulence factors of Cand…	2011-04	2020-07-03 23:25:33	2020-07-03 23:25:33		306-317		2	45																					Biofilm; Candidemia; Antifungal susceptibility; Candida spp.; Esterase; Genotyping; Phospholipase; RAPD-PCR
TGFDD4FH	journalArticle	2010	Lebeaux, D.; Zarrouk, V.; Leflon-Guibout, V.; Lefort, A.	Diagnostic et traitement des infections liées aux chambres implantables	Antibiotiques			10.1016/j.antib.2010.01.004		Totally implanted access port-related infections are responsible for proper complications and mortality. Recent guidelines defined intravascular catheter-related infections but this classification relies on a clinical and microbiological workup including simultaneous culture of blood drawn from the catheter and from a peripheral vein. Clinical and, eventually, echographic evaluation are mandatory…	2010-03	2020-07-03 23:25:33	2020-07-03 23:25:33		17-26		1	12																					Antibiotic lock therapy; Bloodstream infection; Oncology; Staphylococcus aureus; Totally implanted access port
7CQHGN6R	journalArticle	2006	Lok, Charmaine E.	Avoiding Trouble Down the Line: The Management and Prevention of Hemodialysis Catheter-Related Infections	Advances in Chronic Kidney Disease			10.1053/j.ackd.2006.04.009		Over the last 2 decades, hemodialysis catheter use has increased. Annually, approximately 30% of patients using a central venous catheter (CVC) experience a septic or bacteremic episode and are subsequently at risk of its associated long-term complications and mortality. Because of the serious clinical and financial impact of hemodialysis catheter-related bacteremias (HCRIs), standardized, valida…	2006-07	2020-07-03 23:25:34	2020-07-03 23:25:34		225-244		3	13																					Hemodialysis; Antimicrobial; Antibiotic; Bacteremia; Central venous catheters
GY5RSZPV	journalArticle	2007	Utili, Riccardo; Durante-Mangoni, Emanuele; Tripodi, Marie Françoise	Infection of intravascular prostheses: how to treat other than surgery	International Journal of Antimicrobial Agents			10.1016/j.ijantimicag.2007.06.028		Long-term antimicrobial therapy may be effective in some patients with intravascular prosthesis infection. However, this approach does not represent an alternative to surgery when this is feasible, but is merely the best opportunity for patients too ill to tolerate a re-intervention. Prosthetic valve endocarditis may be treated with antibiotic therapy alone in selected patients who are haemodynam…	2007-11	2020-07-03 23:25:34	2020-07-03 23:25:34		42-50		SUPPL. 1	30																					Antibiotics; Aortic prosthesis; Long-term treatment; Pace-maker endocarditis; Prosthetic valve endocarditis
9FW2XAZT	journalArticle	2008		Facteurs pronostiques des infections à Candida : un enjeu pour améliorer la prise en charge et diminuer la mortalité des patients	Reanimation			10.1016/S1624-0693(08)74004-0			2008-09	2020-07-03 23:25:34	2020-07-03 23:25:34		4-6		6 SUPPL. 2	17
24MDKGSL	journalArticle	2011	Tobudic, Selma; Kratzer, Christina; Lassnigg, Andrea; Willinger, Birgit; Graninger, Wolfgang; Presterl, Elisabeth	Biofilm formation of Candida spp. isolates from patients at a cardiothoracic intensive care unit	International Journal of Artificial Organs			10.5301/ijao.5000028		Invasive Candida infections in seriously ill patients are rare but associated with high mortality, while Candida colonization of the mucocuteneous surfaces is common in patients admitted to intensive care units. To investigate biofilm formation as a possible virulence factor, we analyzed the biofilm formation of 128 non-invasive isolates from long-term ICU patients and that of 106 invasive bloods…	2011-09	2020-07-03 23:25:34	2020-07-03 23:25:34		818-823		9	34																					Biofilm; Candida spp.; Invasive isolates; Non-invasive isolates
8MD3QCSA	journalArticle	2011	Pascual, Álvaro; Cercenado, Emilia; Salavert, Miguel; Elías García-Sánchez, José; Eiros, José María; Liñares, Josefina; Fernández, Cristina; Vila, Jordi	Update on pathogenesis and diagnosis of intravascular catheter-related infections	Enfermedades Infecciosas y Microbiologia Clinica			10.1016/S0213-005X(11)70032-5		Infections associated with the use of intravascular catheters cause a substantial morbidity and mortality. New knowledge in the pathogenesis of catheter related bloodstream infections has led to advances in the prevention and management of these infections. The purpose of the present chapter is to review the most relevant data published recently on pathogenesis and diagnosis of intravascular cath…	2011-03	2020-07-03 23:25:35	2020-07-03 23:25:35		16-21		SUPPL. 4	29																					Biofilm; Staphylococcus; Blood culture; Intravascular catheter
QCZWNNLS	journalArticle	2016	Kakade, Pallavi; Sadhale, Parag; Sanyal, Kaustuv; Nagaraja, Valakunja	ZCF32, a fungus specific Zn(II)2 Cys6 transcription factor, is a repressor of the biofilm development in the human pathogen Candida albicans	Scientific Reports			10.1038/srep31124		As a human fungal pathogen, Candida albicans can cause a wide variety of disease conditions ranging from superficial to systemic infections. Many of these infections are caused by an inherent ability of the pathogen to form biofilms on medical devices resulting in high mortality. Biofilms formed by C. albicans are a complex consortium of yeast and hyphal cells embedded in an extracellular matrix …	2016-08	2020-07-03 23:25:35	2020-07-03 23:25:35					6																	Publisher: Nature Publishing Group
DBIPSKUK	journalArticle	2016	Mora-Navarro, Camilo; Méndez-Vega, Janet; Caraballo-León, Jean; Lee, Myung Ryul; Palecek, Sean; Torres-Lugo, Madeline; Ortiz-Bermúdez, Patricia	Hydrophobicity of antifungal ß-peptides is associated with their cytotoxic effect on in vitro human colon Caco-2 and liver HepG2 cells	PLoS ONE			10.1371/journal.pone.0149271		The widespread distribution of fungal infections, with their high morbidity and mortality rate, is a global public health problem. The increase in the population of immunocompromised patients combined with the selectivity of currents treatments and the emergence of drugresistant fungal strains are among the most imperative reasons to develop novel antifungal formulations. Antimicrobial ß-peptides…	2016-03	2020-07-03 23:25:35	2020-07-03 23:25:35				3	11																	Publisher: Public Library of Science
8YYDN7SU	journalArticle	2016	Lown, Livia; Peters, Brian M.; Walraven, Carla J.; Noverr, Mairi C.; Lee, Samuel A.	An optimized lock solution containing micafungin, ethanol and doxycycline inhibits candida albicans and mixed C. albicans-staphyloccoccus aureus biofilms	PLoS ONE			10.1371/journal.pone.0159225		Candida albicans is a major cause of catheter-related bloodstream infections and is associated with high morbidity and mortality. Due to the propensity of C. albicans to form drugresistant biofilms, the current standard of care includes catheter removal; however, reinsertion may be technically challenging or risky. Prolonged exposure of an antifungal lock solution within the catheter in conjuncti…	2016-07	2020-07-03 23:25:35	2020-07-03 23:25:35				7	11																	Publisher: Public Library of Science
HK37LA6N	journalArticle	2012	Srinivasan, Anand; Lopez-Ribot, Jose L.; Ramasubramanian, Anand K.	Candida albicans biofilm chip (CaBChip) for high-throughput antifungal drug screening.	Journal of visualized experiments : JoVE			10.3791/3845		Candida albicans remains the main etiological agent of candidiasis, which currently represents the fourth most common nosocomial bloodstream infection in US hospitals. These opportunistic infections pose a growing threat for an increasing number of compromised individuals, and carry unacceptably high mortality rates. This is in part due to the limited arsenal of antifungal drugs, but also to the …	2012	2020-07-03 23:25:36	2020-07-03 23:25:36				65
VE48KE2P	journalArticle	2015	Banerjee, Barnini; Saldanha Dominic, R. M.; Baliga, Srikala	Clinico-microbiological study of candidemia in a tertiary care hospital of southern part of India	Iranian Journal of Microbiology					Background and objectives: Over the last two decades, both the incidence of nosocomial candidaemia and the proportion of blood stream infection due to Candida spp. other than Candida albicans have increased. The aims of this study was to identify different species of Candida and risk factors associated with bloodstream infection and detection of biofilm production. Materials and methods: This stu…	2015	2020-07-03 23:25:36	2020-07-03 23:25:36		55-61		1	7																	Publisher: Tehran University of Medical Science				Biofilm; Candidemia; Non–albicans candida spp
IE8D5GXT	journalArticle	2016	Pérez-Granda, María Jesús; Guembe, María; Cruces, Raquel; Bouza, Emilio	Vascular catheter colonization: Surveillance based on culture of needleless connectors	Critical Care			10.1186/S13054-016-1334-1		Background: Superficial culture has a high negative predictive value in the assessment of catheter tip colonization (CC) and catheter-related bloodstream infection (C-RBSI). However, the process of hub culture requires the hubs to be swabbed, and this carries a risk of dislodging the biofilm. At present, most catheter hubs are closed by needleless connectors (NCs) that are periodically replaced. …	2016	2020-07-03 23:25:36	2020-07-03 23:25:36				1	20																	Publisher: BioMed Central Ltd.				Catheter colonization; Catheter-related bloodstream infection; Flushing; Hub culture; Needleless connectors; Superficial culture
MHZMT32E	journalArticle	2015	Pierce, Christopher G.; Srinivasan, Anand; Ramasubramanian, Anand K.; López-Ribot, José L.	From Biology to Drug Development: New Approaches to Combat the Threat of Fungal Biofilms	Microbiology Spectrum			10.1128/microbiolspec.mb-0007-2014		© 2014 American Society for Microbiology. Fungal infections constitute a major threat to an escalating number of critically ill patients. Fungi are eukaryotic organisms and, as such, there is a limited armamentarium of antifungal drugs, which leads to high mortality rates. Moreover, fungal infections are often associated with the formation of biofilms, which contribute to virulence and further co…	2015-06	2020-07-03 23:25:36	2020-07-03 23:25:36				3	3																	Publisher: American Society for Microbiology
KEDSX2MH	journalArticle	2015	Atalay, Mustafa Altay; Koc, A. N.; Demir, G.; Sav, H.	Investigation of possible virulence factors in Candida strains isolated from blood cultures	Nigerian Journal of Clinical Practice			10.4103/1119-3077.146979		Background: The Candida species, which are one of the most common causes of nosocomial bloodstream infections, present with high mortality and morbidity rates. This study aims to investigate the production of esterase, phospholipase, proteinase, and biofilm formation ability of the Candida strains isolated from the blood cultures. Materials and Methods: Between June 2011 and July 2012, the Candid…	2015-01	2020-07-03 23:25:37	2020-07-03 23:25:37		52-55		1	18																	Publisher: Medknow Publications				Biofilm; Candidemia; Esterase; Phospholipase; Blood culture; Proteinase
RGDXWZ2J	journalArticle	2016	Gupta, Richa; Malik, Abida; Rizvi, Meher; Ahmed, Moied	An alarming increase of fungal infections in intensive care unit: Challenges in the diagnosis and treatment	Journal of Applied Pharmaceutical Science			10.7324/JAPS.2016.601118		Introduction: Fungal infections have risen exponentially and are a cause of significant morbidity and mortality in Intensive Care Unit. The study was done to assess the prevalence of fungal pathogens in ICU patients, their antifungal susceptibility profile and biofilm production.It also aimed at evaluating risk factors and outcome in patients infected with fungal pathogens. Material and Methods: …	2016	2020-07-03 23:25:37	2020-07-03 23:25:37		114-119		11	6																	Publisher: Open Science Publishers LLP Inc.				Biofilm; Mortality; Fungal infections; ICU; Risk factors
5IYW9BRW	journalArticle	2015	Pierce, Christopher G.; Chaturvedi, Ashok K.; Lazzell, Anna L.; Powell, Alexander T.; Saville, Stephen P.; Mchardy, Stanton F.; Lopez-Ribot, Jose L.	A novel small molecule inhibitor of candida albicans biofilm formation, filamentation and virulence with low potential for the development of resistance	npj Biofilms and Microbiomes			10.1038/npjbiofilms.2015.12		BACKGROUND/OBJECTIVES: Candida albicans is the principal causative agent of candidiasis, the most common fungal infection in humans. Candidiasis represents the third-To-fourth most frequent nosocomial infection worldwide, as this normal commensal of humans causes opportunistic infections in an expanding population of immune-And medically compromised patients. These infections are frequently assoc…	2015-08	2020-07-03 23:25:37	2020-07-03 23:25:37					1																	Publisher: Nature Publishing Group
RBF38HY9	journalArticle	2013	Bakkiyaraj, Dhamodharan; Nandhini, Janarthanam Rathna; Malathy, Balakumar; Pandian, Shunmugiah Karutha	The anti-biofilm potential of pomegranate (Punica granatum L.) extract against human bacterial and fungal pathogens	Biofouling			10.1080/08927014.2013.820825		Infectious diseases caused by bacteria and fungi are the major cause of morbidity and mortality across the globe. Multi-drug resistance in these pathogens augments the complexity and severity of the diseases. Various studies have shown the role of biofilms in multi-drug resistance, where the pathogen resides inside a protective coat made of extracellular polymeric substances. Since biofilms direc…	2013-09	2020-07-03 23:25:37	2020-07-03 23:25:37		929-937		8	29																					anti-biofilm; antipathogenic agent; ellagic acid; pomegranate; Punica granatum
6S6KC36T	journalArticle	2016	Montes, Melissa; Pierce, Christopher G.; Lopez-Ribot, Jose L.; Bhalla, Amar S.; Guo, Ruyan	Properties of silver and copper nanoparticle containing aqueous suspensions and evaluation of their in vitro activity against candida albicans and staphylococcus aureus biofilms	Journal of Nano Research			10.4028/www.scientific.net/JNanoR.37.109		Most microorganisms grow on surfaces as biofilms rather than as individual planktonic cells, and cells within biofilms show high levels of resistance against antimicrobial drugs. Thereby biofilm formation complicates treatment and contributes to high morbidity and mortality rates associated with infections. This study explores the physical, optical, and nano-structural properties of silver and co…	2016	2020-07-03 23:25:38	2020-07-03 23:25:38		109-121			37																	Publisher: Trans Tech Publications Ltd				Biofilm; Colloidal; copper; Microbe; Nanoparticle; Silverc
UQDVRAP9	journalArticle	2012	Manzoni, P.; Stronati, M.; Jacqz-Aigrain, E.; Maragliano, R.; Ruffinazzi, G.; Rizzollo, S.; Castagnola, E.; Farina, D.	Correct choices for correct treatments: Key issues in the management of Candida infections in preterm neonates	Early Human Development			10.1016/S0378-3782(12)70026-9		Invasive Candida infections (ICI) have a high burden of morbidity and mortality in the neonatal setting. Although the identification of effective prophylactic strategies has recently led to the prevention of many episodes of systemic fungal disease, the identification of effective treatment strategies is still a priority. The correct choice of the most appropriate antifungal drug for treatment of…	2012-05	2020-07-03 23:25:38	2020-07-03 23:25:38				SUPPL.2	88																					Neonate; Candida; Biofilms; Echinocandin; Infection; Antifungal treatment
LS4BQHD2	journalArticle	2014	Perlin, David S.	Echinocandin resistance, susceptibility testing and prophylaxis: Implications for patient management	Drugs			10.1007/s40265-014-0286-5		This article addresses the emergence of echinocandin resistance among Candida species, mechanisms of resistance, factors that promote resistance and confounding issues surrounding standard susceptibility testing. Fungal infections remain a significant cause of global morbidity and mortality, especially among patients with underlying immunosupression. Antifungal therapy is a critical component of …	2014-10	2020-07-03 23:25:38	2020-07-03 23:25:38		1573-1585		14	74																	Publisher: Springer International Publishing
QCMPA2W9	journalArticle	2013	Bhattacharyya, Sayan; Gupta, Prashant; Banerjee, Gopa; Jain, Amita; Singh, Mastan	In-vitro inhibition of biofilm formation in candida albicans and candida tropicalis by heat stable compounds in culture filtrate of aspergillus flavus	Journal of Clinical and Diagnostic Research			10.7860/JCDR/2013/6020.3460		Background: Invasive candidiasis, caused mostly by Candida albicans and C. tropicalis is one of the most common causes of bloodstream infection with a substantial attributable mortality. This disease is associated with formation of structured, multilayered microbial communities known as biofilms over indwelling devices. Treatment is rendered difficult owing to factors like poor drug penetration t…	2013-10	2020-07-03 23:25:38	2020-07-03 23:25:38		2167-2169		10	7																					Biofilm; Invasive candidiasis; Candida spp; Aspergillus flavus
J3FVGF48	journalArticle	2016	Prabhakaran, Neelusree; Umamageswaria, S. S.M.; Muthumari; Mohan, Kalyani	Prevalence of candidial infections with their antifungal susceptibility pattern in a tertiary care hospital	Journal of Pure and Applied Microbiology			10.22207/JPAM.10.4.94		Morbidity and mortality due to the rise in the incidence of fungal infections has increased significantly. The genus Candida is the most common cause of fungal infection worldwide. Recent evidence suggests that majority of infections produced by this pathogen are associated with biofilm growth. Biofilms are colonies of microbial cells encased in a self produced organic polymeric matrix. The biofi…	2016	2020-07-03 23:25:38	2020-07-03 23:25:38		3173-3181		4	10																	Publisher: Journal of Pure and Applied Microbiology				Biofilms; Candida species; CHROM agar; Minimum Inhibitory Concentration
RWEUQFRV	journalArticle	2015	Manke, Mahesh B.; Raut, Jayant S.; Dhawale, Shashikant C.; Karuppayil, S. Mohan	Antifungal Activity of Helicteres isora Linn. Fruit Extracts Against Planktonic and Biofilm Growth of Candida albicans	Journal of Biologically Active Products from Nature			10.1080/22311866.2015.1131624		A large population of immune compromised people is susceptible to opportunistic mycoses. Infections caused by Candida species, particularly Candida albicans, is a major cause of morbidity and mortality among the patients. Biofilm related infections of C. albicans pose a challenge to successful antifungal treatment because of their resistance to available drugs. Plants and plant derived products r…	2015-09	2020-07-03 23:25:38	2020-07-03 23:25:38		357-364		5	5																	Publisher: Taylor and Francis Ltd.				Antimicrobial; anti-biofilm; bioactive molecule; drug resistance; phytomedicine
6PYKFRZ2	journalArticle	2010	Goh, C. S.; Gupta, M.; Jarfors, A. E.W.; Tan, M. J.; Wei, J.	Magnesium and Aluminium carbon nanotube composites	Key Engineering Materials		878493018	10.4028/www.scientific.net		Carbon nanotubes are one of the most exciting discoveries of nanosized materials in the 20th century. Challenges to create materials applicable for industrial applications involve both the incorporation of the carbon nanotubes into the material and to ensure that they do not agglomerate. Aluminium and magnesium based materials are among the metals that can benefit from the incorporation of carbon…	2010	2020-07-03 23:25:39	2020-07-03 23:25:39		245-261			425																	Publisher: Trans Tech Publications Ltd				Al; Aluminium; Carbon nanotubes; CNT; Composites; Disintegrated melt deposition; Extrusion; Magnesium; Mechanical behavior; Mechanical properties; Mg; Powder metallurgy; Sintering
ARXNG7UL	journalArticle	2018	Guinan, Jack; Villa, Pedro; Thangamani, Shankar	Secondary bile acids inhibit Candida albicans growth and morphogenesis	Pathogens and Disease			10.1093/femspd/fty038		Candida albicans is one of the most common causes of fungal infections in humans with a significant mortality rate. However, the factors involved in C. albicans gastrointestinal (GI) colonization remain unclear. We hypothesize that secondary bile acids have direct antifungal activity against C. albicans and may play a critical role in maintaining GI colonization resistance against C. albicans. In…	2018-04	2020-07-03 23:25:39	2020-07-03 23:25:39				3	76																	Publisher: Oxford University Press				Candida albicans; Antifungal activity; And biofilm; Germ tube; Hyphae; Secondary bile acids
IZVUBDBW	journalArticle	2018	Gangneux, Jean Pierre; Cornet, Muriel; Bailly, Sébastien; Fradin, Chantal; Féger, Céline; Timsit, Jean François; Leroy, Olivier; Sendid, Boualem; Bougnoux, Marie Elisabeth	Clinical impact of antifungal susceptibility, biofilm formation and mannoside expression of candida yeasts on the outcome of invasive candidiasis in ICU: An ancillary study on the prospective amarcand2 cohort	Frontiers in Microbiology			10.3389/fmicb.2018.02907		Background: The link between Candida phenotypical characteristics and invasive candidiasis (IC) prognosis is still partially unknown. Methods: Candida strains isolated during the AmarCAND2 study were centrally analyzed for species identification, antifungal susceptibility, biofilm formation, and expression of surface and glycoconjugate mannosides. Correlation between these phenotypical features a…	2018-12	2020-07-03 23:25:39	2020-07-03 23:25:39				DEC	9																	Publisher: Frontiers Media S.A.				Candida albicans; Biofilm; Invasive candidiasis; Candida glabrata; In vitro sensitivity; Mannoglycoconjugates; Oligomannosides; Virulence
UT3LGYT7	journalArticle	2018	Ficociello, Graziella; De Caris, Maria Giovanna; Trillò, Giusy; Cavallini, Domenico; Sarto, Maria Sabrina; Uccelletti, Daniela; Mancini, Patrizia	Anti-candidal activity and in vitro cytotoxicity assessment of graphene nanoplatelets decorated with zinc oxide nanorods	Nanomaterials			10.3390/nano8100752		Candida albicans is the most common pathogenic fungus that is isolated in nosocomial infections in medically and immune-compromised patients. The ability of C. albicans to convert its form from yeast to hyphal morphology contributes to biofilm development that effectively shelters Candida against the action of antifungals molecules. In the last years, nanocomposites are the most promising solutio…	2018-10	2020-07-03 23:25:40	2020-07-03 23:25:40				10	8																	Publisher: MDPI AG				Candida albicans; Biofilm; Graphene; HaCaT cells; Nanorods; Zinc oxide
VE4TFMVT	journalArticle	2017	Rosenblatt, Joel; Reitzel, Ruth A.; Vargas-Cruz, Nylev; Chaftari, Anne Marie; Hachem, Ray; Raad, Issam I.	Comparative efficacies of antimicrobial catheter lock solutions for fungal biofilm eradication in an in vitro model of catheter-related fungemia	Journal of Fungi			10.3390/jof3010007		Fungal catheter-related bloodstream infections (CRBSIs)—primarily due to Candida species—account for over 12% of all CRBSIs, and have been progressively increasing in prevalence. They present significant health and economic burdens, and high mortality rates. Antimicrobial catheter lock solutions are an important prophylactic option for preventing fungal CRBSIs. In this study, we compared the effe…	2017-03	2020-07-03 23:25:40	2020-07-03 23:25:40				1	3																	Publisher: MDPI AG				Candida; Antimicrobial; Catheter bloodstream infection; Catheter lock solution
6H2CP52W	journalArticle	2018	Roscetto, Emanuela; Contursi, Patrizia; Vollaro, Adriana; Fusco, Salvatore; Notomista, Eugenio; Catania, Maria Rosaria	Antifungal and anti-biofilm activity of the first cryptic antimicrobial peptide from an archaeal protein against Candida spp. clinical isolates	Scientific Reports			10.1038/s41598-018-35530-0		Candida species cause cutaneous and systemic infections with a high mortality rate, especially in immunocompromised patients. The emergence of resistance to the most common antifungal drugs, also due to biofilm formation, requires the development of alternative antifungal agents. The antimicrobial peptide VLL-28, isolated from an archaeal transcription factor, shows comparable antifungal activity…	2018-12	2020-07-03 23:25:40	2020-07-03 23:25:40				1	8																	Publisher: Nature Publishing Group
34JFNA5K	journalArticle	2018	Ledwoch, Katarzyna; Maillard, Jean Yves	Candida auris dry surface biofilm (DSB) for disinfectant efficacy testing	Materials			10.3390/ma12010018		Candida auris is an emerging pathogen that needs to be controlled effectively due to its association with a high mortality rate. The presence of biofilms on dry surfaces has been shown to be widespread in healthcare settings. We produced a C. auris dry surface biofilm (DSB) on stainless steel surfaces following sequential hydration and desiccation cycles for 12 days. The ASTM2967-15 was used to m…	2018-12	2020-07-03 23:25:40	2020-07-03 23:25:40				1	12																	Publisher: MDPI AG				Candida auris; Disinfection; Chlorine dioxide; Dry-biofilm; Peracetic acid; Regrowth; Sodium dichloroisocyanurate; Sodium hypochlorite; Transferability
LINK8HM2	journalArticle	2018	Li, Wei Sin; Chen, Yi Chun; Kuo, Shu Fang; Chen, Fang Ju; Lee, Chen Hsiang	The impact of biofilm formation on the persistence of candidemia	Frontiers in Microbiology			10.3389/fmicb.2018.01196		This study aimed to determine the predictors of persistent candidemia and examine the impact of biofilm formation by Candida isolates in adult patients with candidemia. Of the adult patients with candidemia in Kaohsiung Chang Gung Memorial Hospital between January 2007 and December 2012, 68 case patients with persistent candidemia (repeated candidemia after a 3-day systemic antifungal therapy) an…	2018-06	2020-07-03 23:25:40	2020-07-03 23:25:40				JUN	9																	Publisher: Frontiers Media S.A.				Biofilm; Candidemia; Invasive candidiasis; Antifungal susceptibility; Vascular catheter
PIWRZ7Z7	journalArticle	2018	Gomes da Silva Dantas, Fabiana; Araújo de Almeida-Apolonio, Adriana; Pires de Araújo, Renata; Regiane Vizolli Favarin, Lis; Fukuda de Castilho, Pamella; de Oliveira Galvão, Fernanda; Inez Estivalet Svidzinski, Terezinha; Antônio Casagrande, Gleison; Mari Pires de Oliveira, Kelly	A Promising Copper(II) Complex as Antifungal and Antibiofilm Drug against Yeast Infection	Molecules (Basel, Switzerland)			10.3390/molecules23081856		The high mortality rate of candidemia and the limited option for the treatment of Candida spp. infection have been driving the search for new molecules with antifungal property. In this context, coordination complexes of metal ions and ligands appear to be important. Therefore, this study aimed to synthesize two new copper(II) complexes with 2-thiouracil and 6-methyl-2-thiouracil ligands and to e…	2018-07	2020-07-03 23:25:41	2020-07-03 23:25:41				8	23																					biofilm; 2-thiouracil; ames test; antifungal; copper(II)
FLLDHCBD	journalArticle	2016	Marcos-Zambrano, Laura Judith; Escribano, Pilar; Bouza, Emilio; Guinea, Jesús	Comparison of the antifungal activity of micafungin and amphotericin B against Candida tropicalis biofilms	The Journal of antimicrobial chemotherapy			10.1093/jac/dkw162		OBJECTIVES: Candida tropicalis is the fourth most common cause of candidaemia in hospitalized patients and associated mortality is high. C. tropicalis frequently causes biofilm-related infections. Echinocandins and amphotericin B show potent in vitro activity against C. albicans biofilms, but their activity against C. tropicalis biofilms has received little attention. METHODS: We studied producti…	2016-09	2020-07-03 23:25:41	2020-07-03 23:25:41		2498-2501		9	71
2W3MRS6Q	journalArticle	2019	Kara, Tuğçe Tural; Özdemir, Halil; Erat, Tuğba; Yahşi, Aysun; Aysev, Ahmet Derya; Taçyıldız, Nurdan; Ünal, Emel; İleri, Talia; İnce, Elif; Haskoloğlu, Şule; Çiftçi, Ergin; İnce, Erdal	Is antibiotic lock therapy effective for the implantable long-term catheter-related bloodstream infections in children?	Turkish Journal of Pediatrics			10.24953/turkjped.2019.06.011		Catheter-related bloodstream infections (CRBSIs) are an important problem in pediatric patients with central venous catheters. This study aimed to determine the incidence of CRBSIs, responsible pathogens and outcomes of antibiotic lock treatment (ALT) in pediatric patients. Between January 2010 and November 2015 all hospitalized pediatric hematology, oncology and immunology patients diagnosed wit…	2019	2020-07-03 23:25:41	2020-07-03 23:25:41		895-904		6	61																	Publisher: Turkish Journal of Pediatrics				Antibiotic lock therapy; Catheter-related bloodstream infections; Central venous catheter
2VW7EM8E	journalArticle	2016	Devrim, Ilker; Işgüder, Rana; Ağin, Hasan; Ceylan, Gökhan; Ayhan, Yüce; Sandal, Özlem Sara; Sari, Ferhat; Kara, Ahu; Düzgöl, Mine; Gülfidan, Gamze; Bayram, Nuri	Outcome of Candida parapsilosis complex infections treated with caspofungin in children	Mediterranean Journal of Hematology and Infectious Diseases			10.4084/MJHID.2016.042		Background: We aimed to evaluate the correlation of caspofungin E-tests with the prognosis and response to caspofungin therapy of Candida parapsilosis complex bloodstream infections in children hospitalized in a pediatric intensive care unit. Methods: All children who had C. parapsilosis complex bloodstream infections and who were treated with caspofungin were included in this retrospective study…	2016-09	2020-07-03 23:25:42	2020-07-03 23:25:42				1	8																	Publisher: Universita Cattolica del Sacro Cuore
D72U6SPN	journalArticle	2018	Paramanantham, Parasuraman; Antony, Asha P.; Sruthil Lal, S. B.; Sharan, Alok; Syed, Asad; Ahmed, Mukhtar; Alarfaj, Abdullah A.; Busi, Siddhardha; Maaza, M.; Kaviyarasu, K.	Antimicrobial photodynamic inactivation of fungal biofilm using amino functionalized mesoporus silica-rose bengal nanoconjugate against Candida albicans	Scientific African			10.1016/j.sciaf.2018.e00007		Candida albicans is an opportunistic fungal pathogen that causes both superficial and systemic infection and an important candidate that contribute to high morbidity and mortality rates in immunocompromised patients. The ability of C. albicans to switch from yeast to filamentous form and thereby forming biofilms make them resistant to most of the antifungal drugs available today. Thus the develop…	2018-12	2020-07-03 23:25:42	2020-07-03 23:25:42					1																	Publisher: Elsevier B.V.				Amino functionalization; Anti-biofilm activity; Antimicrobial photodynamic therapy; Conjugation; Lipid peroxidation; Mesoporus silica nanoparticles
DE85K952	journalArticle	2018	da Silva, Bruna Graziele Marques; Carvalho, Moisés Lopes; Rosseti, Isabela Bueno; Zamuner, Stella; Costa, Maricilia Silva	Photodynamic antimicrobial chemotherapy (PACT) using toluidine blue inhibits both growth and biofilm formation by Candida krusei	Lasers in Medical Science			10.1007/s10103-017-2428-y		Among non-albicans Candida species, the opportunistic pathogen Candida krusei emerges because of the high mortality related to infections produced by this yeast. The Candida krusei is an opportunistic pathogen presenting an intrinsic resistance to fluconazol. In spite of the reduced number of infections produced by C. krusei, its occurrence is increasing in some groups of patients submitted to th…	2018-07	2020-07-03 23:25:42	2020-07-03 23:25:42		983-990		5	33																	Publisher: Springer London				Biofilm formation; Candida krusei; PACT; Photodynamic antimicrobial chemotherapy; Toluidine blue
QHWAX5RE	journalArticle	2015	Leigue, Lucianne; Warth, José F. G.; Melo, Luana C.; Silva, Ketrin C.; Moura, Rodrigo A.; Barbato, Leandro; Silva, Lais C.; Santos, Ana C. M.; Silva, Rosa M.; Lincopan, Nilton	MDR ST2179-CTX-M-15 Escherichia coli co-producing RmtD and AAC(6′)-Ib-cr in a horse with extraintestinal infection, Brazil	Journal of Antimicrobial Chemotherapy			10.1093/JAC			2015	2020-07-03 23:25:42	2020-07-03 23:25:42		1263-1265		4	70																	Publisher: Oxford Academic
FGFY2RAZ	journalArticle	2018	Escolà-Vergé, Laura; Rodríguez-Pardo, Dolors; Lora-Tamayo, Jaime; Morata, Laura; Murillo, Oscar; Vilchez, Helem; Sorli, Luisa; Carrión, Laura Guío; Barbero, José Mª; Palomino-Nicás, Julián; Bahamonde, Alberto; Jover-Sáenz, Alfredo; Benito, Natividad; Escudero, Rosa; Sampedro, Marta Fernandez; Vidal, Rafael Pérez; Gómez, Lucía; Corona, Pablo S.; Almirante, Benito; Ariza, Javier; Pigrau, Carles	Candida periprosthetic joint infection: A rare and difficult-to-treat infection	Journal of Infection			10.1016/j.jinf.2018.03.012		Background: Candida periprosthetic joint infection (CPJI) is a rare, difficult-to-treat disease. The purpose of this study was to evaluate the clinical characteristics and outcomes of CPJI treated with various surgical and antifungal strategies. Methods: We conducted a multicenter retrospective study of all CPJI diagnosed between 2003 and 2015 in 16 Spanish hospitals. Results: Forty-three patient…	2018-08	2020-07-03 23:25:43	2020-07-03 23:25:43		151-157		2	77																	Publisher: W.B. Saunders Ltd				Candida; 2-stage treatment; Antibiofilm agents; Antifungal-loaded bone cement; Echinocandins; Fungal periprosthetic infection
X6F72329	journalArticle	2018	Vijayakumar, Sekar; Vaseeharan, Baskaralingam	Antibiofilm, anti cancer and ecotoxicity properties of collagen based ZnO nanoparticles	Advanced Powder Technology			10.1016/j.apt.2018.06.013		The use of natural biopolymers in the synthesis of nanomaterials can have a low cost and eco-friendly approach. ZnO nanoparticles synthesized through biological method has been reported to have biomedical applications to control pathogenic microbes as it is cost effective compared to commonly used physical and chemical methods. In this work we would like to report the “bioinspired” synthesis of Z…	2018-10	2020-07-03 23:25:43	2020-07-03 23:25:43		2331-2345		10	29																	Publisher: Elsevier B.V.				Antibiofilm; Biopolymer; Cytotoxicity; Ecotoxicity; ZnO NPs
5G986UHJ	journalArticle	2019	Wang, Jiayi; Peng, Xiaofei; Yin, Wenqing; Peng, Youming; Liu, Hong; He, Liyu	Eradication of Microorganisms Embedding in Biofilm by a Dose-Dependent Urokinase-Based Catheter Lock Solution in Chronic Hemodialysis Patients	Blood Purification			10.1159/000505566		Introduction: Catheter-related blood stream infection (CRBSI), the most common complication of central vein catheter (CVC), was closely associated with high morbidity and mortality in hemodialysis (HD) patients. Conjunction with systemic antibiotic, antibiotic lock (ABL) is an important therapeutic option to salvage the catheter. With extra antimicrobial and biofilm removing properties, urokinase…	2019	2020-07-03 23:25:43	2020-07-03 23:25:43																						Publisher: S. Karger AG
2X5VKE5W	journalArticle	2020	Tulyaprawat, Orawan; Pharkjaksu, Sujiraphong; Chongtrakool, Piriyaporn; Ngamskulrungroj, Popchai	An Association of an eBURST Group With Triazole Resistance of Candida tropicalis Blood Isolates	Frontiers in Microbiology			10.3389/fmicb.2020.00934		Candidemia, a bloodstream infection caused by genus Candida, has a high mortality rate. Candida albicans was previously reported to be the most common causative species among candidemia patients. However, during the past 10 years in Thailand, Candida tropicalis has been recovered from blood more frequently than C. albicans. The cause of this shift in the prevalence of Candida spp. remains unexplo…	2020-05	2020-07-03 23:25:43	2020-07-03 23:25:43					11																	Publisher: Frontiers Media S.A.				candidemia; Candida tropicalis; MLST; prevalence; prevalence shift; resistance; Thailand; virulence factor
GLX6UBFB	journalArticle	2019	Guinan, Jack; Wang, Shaohua; Hazbun, Tony R.; Yadav, Hariom; Thangamani, Shankar	Antibiotic-induced decreases in the levels of microbial-derived short-chain fatty acids correlate with increased gastrointestinal colonization of Candida albicans	Scientific Reports			10.1038/s41598-019-45467-7		Candida albicans is the fourth most common cause of systemic nosocomial infections, posing a significant risk in immunocompromised individuals. As the majority of systemic C. albicans infections stem from endogenous gastrointestinal (GI) colonization, understanding the mechanisms associated with GI colonization is essential in the development of novel methods to prevent C. albicans-related mortal…	2019-12	2020-07-03 23:25:44	2020-07-03 23:25:44				1	9																	Publisher: Nature Publishing Group
CTAR8XPR	journalArticle	2019	Sharma, Jehoshua; Rosiana, Sierra; Razzaq, Iqra; Shapiro, Rebecca S.	Linking cellular morphogenesis with antifungal treatment and susceptibility in candida pathogens	Journal of Fungi			10.3390/jof5010017		Fungal infections are a growing public health concern, and an increasingly important cause of human mortality, with Candida species being amongst the most frequently encountered of these opportunistic fungal pathogens. Several Candida species are polymorphic, and able to transition between distinct morphological states, including yeast, hyphal, and pseudohyphal forms. While not all Candida pathog…	2019-03	2020-07-03 23:25:44	2020-07-03 23:25:44				1	5																	Publisher: MDPI AG				Candida; Antifungal drug resistance; Antifungal drugs; Fungal morphogenesis; Fungal pathogens
FE95NYAI	journalArticle	2019	Pham, Linh Thi Truc; Pharkjaksu, Sujiraphong; Chongtrakool, Piriyaporn; Suwannakarn, Kamol; Ngamskulrungroj, Popchai	A predominance of clade 17 Candida albicans isolated from hemocultures in a tertiary care hospital in Thailand	Frontiers in Microbiology			10.3389/fmicb.2019.01194		Candida albicans is one of the most common human fungal pathogens. Candidemia has significant mortality globally. No epidemiological study of C. albicans based on multilocus sequence typing (MLST) has been conducted in Thailand. Therefore, MLST was used to study the molecular epidemiology of C. albicans blood strains in a large Thai teaching hospital. In vitro virulence phenotypes and antifungal …	2019	2020-07-03 23:25:45	2020-07-03 23:25:45				JUN	10																	Publisher: Frontiers Media S.A.				Virulence factors; Candida albicans; Candidemia; Antifungal susceptibility; Clade; Multilocus sequence typing
DMNKAXI7	journalArticle	2020	Cleare, Levi G.; Li, Kevin L.; Abuzeid, Waleed M.; Nacharaju, Parimala; Friedman, Joel M.; Nosanchuk, Joshua D.	NO Candida auris: Nitric oxide in nanotherapeutics to combat emerging fungal pathogen Candida auris	Journal of Fungi			10.3390/jof6020085		Candida auris (C. auris) is an emerging pathogenic fungal species that is especially worrisome due to its high mortality rates and widespread antifungal resistance. Previous studies have demonstrated the efficacy of nitric oxide (NO) nanoparticles on Candida species, and, to our knowledge, this is the first study to investigate the antifungal effects of a NO-generating nanoparticle on C. auris. S…	2020-06	2020-07-03 23:25:46	2020-07-03 23:25:46		1-13		2	6																	Publisher: MDPI AG				Candida auris; C. auris; Confocal microscopy; NAC; Nanoparticles; Nitric oxide
UTZHFPML	journalArticle	2019	Semreen, Mohammad H.; Soliman, Sameh S.M.; Saeed, Balsam Q.; Alqarihi, Abdullah; Uppuluri, Priya; Ibrahim, Ashraf S.	Metabolic profiling of candida auris, a newly-emerging multi-drug resistant candida species, by GC-MS	Molecules			10.3390/molecules24030399		Candida auris, a newly-emerging Candida species, is a serious global health threat due to its multi-drug resistant pattern, difficulty to diagnose, and the high mortality associated with its invasive and bloodstream infections. Unlike C. albicans, and C. dubliniensis which can form true hyphae, C. auris grows as yeast or pseudohyphae and is capable of developing biofilms. The reasons for the inab…	2019-01	2020-07-03 23:25:46	2020-07-03 23:25:46				3	24																	Publisher: MDPI AG				Candida auris; Morphogenesis; Yeast; Hyphae; GC-MS; Metabolic profiling
SBJMREXE	journalArticle	2019	Basso, Virginia; Tran, Dat Q.; Schaal, Justin B.; Tran, Patti; Eriguchi, Yoshihiro; Ngole, Diana; Cabebe, Anthony E.; Park, A. young; Beringer, Paul M.; Ouellette, André J.; Selsted, Michael E.	Rhesus Theta Defensin 1 Promotes Long Term Survival in Systemic Candidiasis by Host Directed Mechanisms	Scientific Reports			10.1038/s41598-019-53402-z		Invasive candidiasis is an increasingly frequent cause of serious and often fatal infections in hospitalized and immunosuppressed patients. Mortality rates associated with these infections have risen sharply due to the emergence of multidrug resistant (MDR) strains of C. albicans and other Candida spp., highlighting the urgent need of new antifungal therapies. Rhesus theta (θ) defensin-1 (RTD-1),…	2019-12	2020-07-03 23:25:46	2020-07-03 23:25:46				1	9																	Publisher: Nature Research
MI9L5G5V	journalArticle	2020	Gómez-Gaviria, Manuela; Mora-Montes, Héctor M.	Current aspects in the biology, pathogeny, and treatment of candida krusei, a neglected fungal pathogen	Infection and Drug Resistance			10.2147/IDR.S247944		Fungal infections represent a constant and growing menace to human health, because of the emergence of new species as causative agents of diseases and the increment of antifungal drug resistance. Candidiasis is one of the most common fungal infections in humans and is associated with a high mortality rate when the fungi infect deep-seated organs. Candida krusei belongs to the group of candidiasis…	2020	2020-07-03 23:25:47	2020-07-03 23:25:47		1673-1689			13																	Publisher: Dove Medical Press Ltd.				Candidiasis; Antifungal drug; Virulence; Host-fungus interplay; Immune sensing
ZDMR2J22	journalArticle	2019	De Carolis, Elena; Soldini, Silvia; La Rosa, Marilisa; Nucci, Fabio; Posteraro, Brunella; Sanguinetti, Maurizio	BIOF–HILO assay: A new MALDI–TOF mass spectrometry based method for discriminating between high-and low-biofilm-producing candida parapsilosis isolates	Frontiers in Microbiology			10.3389/fmicb.2019.02046		Candida parapsilosis is the most frequent cause of catheter-related candidemia among non-Candida albicans species. This may be related to intrinsic capabilities as adhering and forming a biofilm on abiotic surfaces such as on medical devices. As previously demonstrated, patients infected with high biofilm-producing C. parapsilosis isolates had a greater mortality risk compared to patients infecte…	2019	2020-07-03 23:25:47	2020-07-03 23:25:47				AUG	10																	Publisher: Frontiers Media S.A.				Candida parapsilosis; Candidemia; Biofilm formation; Composite correlation index; MALDI-based assay
X6TJEU3N	journalArticle	2019	Dominguez, E. G.; Zarnowski, R.; Choy, H. L.; Zhao, M.; Sanchez, H.; Nett, Jeniel E.; Andes, D. R.	Conserved Role for Biofilm Matrix Polysaccharides in Candida auris Drug Resistance	mSphere			10.1128/mspheredirect.00680-18		Candida auris has emerged as an outbreak pathogen associated with high mortality. Biofilm formation and linked drug resistance are common among Candida species. Drug sequestration by the biofilm matrix accounts for much of the antifungal tolerance. In this study, we examine the biofilm matrix composition and function for a diverse set of C. auris isolates. We show that matrix sequesters nearly 70…	2019-01	2020-07-03 23:25:47	2020-07-03 23:25:47				1	4																	Publisher: American Society for Microbiology
TEI4PCKI	journalArticle	2020	Snyder, Sabrina S.; Gleaton, Jeremy W.; Kirui, Dickson; Chen, Wen; Millenbaugh, Nancy J.	Antifungal Activity of Synthetic Scorpion Venom-Derived Peptide Analogues Against Candida albicans	International Journal of Peptide Research and Therapeutics			10.1007/s10989-020-10084-w		Fungal infections are becoming a serious problem due to their high morbidity and mortality combined with the rise in drug resistance and dearth of new antimycotic drugs. The scorpion venom-derived peptide BmKn2, and its synthetic analogue Kn2–7, were previously observed to have antibacterial activity. These peptides and their d-amino acid analogues (dBmKn2 and dKn2–7) were tested for antifungal a…	2020	2020-07-03 23:25:47	2020-07-03 23:25:47																						Publisher: Springer				Candida albicans; Biofilm; Antimicrobial peptide; Buthus martensii Karsch
FWVILPCW	journalArticle	2020	Vitális, Eszter; Nagy, Fruzsina; Tóth, Zoltán; Forgács, Lajos; Bozó, Aliz; Kardos, Gábor; Majoros, László; Kovács, Renátó	Candida biofilm production is associated with higher mortality in patients with candidaemia	Mycoses			10.1111/myc.13049		Background: Candidaemia is a common life-threatening disease among hospitalised patients, but the effect of the Candida biofilm-forming ability on the clinical outcome remains controversial. Objective: The aim was to determine the impact of biofilms, specifically focusing on biofilm mass and metabolic activity, on the mortality in candidaemia. Patients/Methods: The clinical data of patients (n = …	2020-04	2020-07-03 23:25:48	2020-07-03 23:25:48		352-360		4	63																	Publisher: Blackwell Publishing Ltd				Candida; biofilm; bloodstream infections; metabolic activity; mortality; susceptibility
S4TRYKQV	journalArticle	2019	Gizińska, Małgorzata; Pytlak, Weronika; Lis, Magdalena; Gad, Beata; Staniszewska, Monika	New trends in the search for alternative antifungal therapies	Pediatria i Medycyna Rodzinna			10.15557/PiMR.2019.0002		The paper addresses the issue of fungal infections in the context of growing resistance to currently available antifungal agents and the development of new antimycotics. Fungal pathogens belonging to the genuses Candida, Aspergillus, Pneumocystis and Cryptococcus account for about 90% of all fungal infections. Candida albicans infections are a global clinical problem, and systemic candidiasis is …	2019	2020-07-03 23:25:48	2020-07-03 23:25:48		12-16		1	15																	Publisher: Medical Communications				Candida albicans; Antifungal agents; Virulence
TDAL5TCJ	journalArticle	2020	Lara, Humberto H.; Ixtepan-Turrent, Liliana; Jose Yacaman, Miguel; Lopez-Ribot, Jose	Inhibition of Candida auris Biofilm Formation on Medical and Environmental Surfaces by Silver Nanoparticles	ACS Applied Materials and Interfaces			10.1021/acsami.9b20708		Candida auris is an emerging pathogenic fungus implicated in healthcare-associated outbreaks and causes bloodstream infections associated with high mortality rates. Biofilm formation represents one of the major pathogenetic traits associated with this microorganism. Unlike most other Candida species, C. auris has the ability to survive for weeks on different surfaces. Therefore, there is an urgen…	2020-05	2020-07-03 23:25:48	2020-07-03 23:25:48		21183-21191		19	12																	Publisher: American Chemical Society				Candida auris; bandages; biofilms; functionalized surfaces; silicone elastomer; silver nanoparticles
2RN38CTT	journalArticle	2020	Nakada-Motokawa, Nana; Miyazaki, Taiga; Mizuta, Satoshi; Tanaka, Yoshimasa; Hirayama, Tatsuro; Takazono, Takahiro; Saijo, Tomomi; Yamamoto, Kazuko; Imamura, Yoshifumi; Izumikawa, Koichi; Yanagihara, Katsunori; Makimura, Koichi; Takeda, Kohsuke; Kohno, Shigeru; Mukae, Hiroshi	Design and Synthesis of a Class of Compounds That Inhibit the Growth of Fungi Which Cause Invasive Infections	ChemistrySelect			10.1002/slct.201904380		Invasive fungal infections are growing causes of morbidity and mortality in immunocompromised patients. However, only one antifungal drug class has been developed in the last 30 years, extremely limiting current therapeutic options. To address unmet medical needs, we performed high-throughput screening of 9600 chemical compounds and identified an aminohydrazone derivative as a novel and potent an…	2020-01	2020-07-03 23:25:48	2020-07-03 23:25:48		1140-1145		3	5																	Publisher: Wiley-Blackwell				Candida species; aminohydrazone derivative; antifungal compounds; high-throughput screening; invasive fungal infections
5PUQUDB6	journalArticle	2020	Ayhanci, Tuğba; Altindiş, Mustafa	Rapidly spreading multi-drug resistant yeast: Candida auris	Turk Hijyen ve Deneysel Biyoloji Dergisi			10.5505/TurkHijyen.2019.26879		Candida auris is a new type of Candida that has been reported in several countries and has been resistant to multiple drugs in a short time since its identification. This fungus, whose natural reservoir cannot be found, is almost exclusively isolated in hospital settings. The actual prevalence of mushroom misidentifiable by conventional methods is therefore not known. As with other Candida specie…	2020	2020-07-03 23:25:48	2020-07-03 23:25:48		123-136		1	77																	Publisher: Refik Saydam National Public Health Agency (RSNPHA)				biofilm formation; C. auris; antifungal drug resistance
VWE4ENYC	journalArticle	2020	Vera-González, Noel; Bailey-Hytholt, Christina M.; Langlois, Luc; de Camargo Ribeiro, Felipe; de Souza Santos, Evelyn Luzia; Junqueira, Juliana Campos; Shukla, Anita	Anidulafungin liposome nanoparticles exhibit antifungal activity against planktonic and biofilm Candida albicans	Journal of Biomedical Materials Research - Part A			10.1002/jbm.a.36984		Fungal infections can cause significant patient morbidity and mortality. Nanoparticle therapeutics have the potential to improve treatment of these infections. Here we report the development of liposomal nanoparticles incorporating anidulafungin, a potent antifungal, with the goal of increasing its solubility and aiding in localization to fungi. Liposomes were fabricated with three concentrations…	2020	2020-07-03 23:25:49	2020-07-03 23:25:49																						Publisher: John Wiley and Sons Inc.				Candida albicans; Galleria mellonella; anidulafungin; fungal infection; liposomal nanoparticles
3VMDDQCX	journalArticle	2020	Thomaz, Danilo Yamamoto; Melhem, Marcia de Souza Carvalho; de Almeida Júnior, João Nobrega; Benard, Gil; Del Negro, Gilda Maria Barbaro	Lack of efficacy of echinocandins against high metabolic activity biofilms of Candida parapsilosis clinical isolates	Brazilian Journal of Microbiology			10.1007/s42770-019-00219-7		Candida parapsilosis produces biofilm, which colonizes catheters and other invasive medical devices that are manipulated by health care workers. In previous studies, C. parapsilosis in vitro biofilms have exhibited high resistance rates against conventional antifungals, but susceptibility to both echinocandins and lipid formulations of amphotericin B (lipid complex and liposomal). However, a rece…	2020	2020-07-03 23:25:49	2020-07-03 23:25:49																						Publisher: Springer				Candida parapsilosis; Biofilm; Amphotericin B; XTT; Echinocandins; Antifungal resistance
AL7FGDDR	journalArticle	2020	Costa-de-oliveira, Sofia; Rodrigues, Acácio G.	Candida albicans antifungal resistance and tolerance in bloodstream infections: The triad yeast-host-antifungal	Microorganisms			10.3390/microorganisms8020154		Candida albicans represents the most frequent isolated yeast from bloodstream infections. Despite the remarkable progress in diagnostic and therapeutic approaches, these infections continue to be a critical challenge in intensive care units worldwide. The economic cost of bloodstream fungal infections and its associated mortality, especially in debilitated patients, remains unacceptably high. Can…	2020-02	2020-07-03 23:25:49	2020-07-03 23:25:49				2	8																	Publisher: MDPI AG				Bloodstream infections; Virulence; Antifungal resistance; C. albicans; Candida infections
QJET24BJ	email			Scopus - Document search results					https://www-scopus-com.ezbiblio.usfq.edu.ec/results/results.uri?sort=plf-f&src=s&nlo=&nlr=&nls=&sid=267f5ff4d572db0b7fca291bf7fbb1aa&sot=a&sdt=cl&cluster=scosubtype%2C%22re%22%2Cf%2C%22ch%22%2Cf%2C%22ed%22%2Cf%2C%22le%22%2Cf%2C%22sh%22%2Cf%2C%22cp%22%2Cf%2C%22no%22%2Cf%2Bscoexactkeywords%2C%22Nonhuman%22%2Cf%2C%22Animals%22%2Cf%2C%22Animal%22%2Cf%2C%22Animal+Experiment%22%2Cf%2C%22Mouse%22%2Cf%2C…			2020-07-03 23:25:49	2020-07-03 23:25:49
YZY3V2HE	journalArticle	2013	Mietto, Cristina; Pinciroli, Riccardo; Patel, Niti; Berra, Lorenzo	Ventilator associated pneumonia: Evolving definitions and preventive strategies	Respiratory Care			10.4187/respcare.02380		Ventilator-associated pneumonia (VAP) is one of the most frequent hospital-acquired infections occurring in intubated patients. Because VAP is associated with higher mortality, morbidity, and costs, there is a need to solicit further research for effective preventive measures. VAP has been proposed as an indicator of quality of care. Clinical diagnosis has been criticized to have poor accuracy an…	2013-06	2020-07-03 23:25:49	2020-07-03 23:25:49		990-1003		6	58																			C:\Users\Usuario\Zotero\storage\JQIF6UTJ\Mietto et al. - 2013 - Ventilator associated pneumonia Evolving definitions and preventive strategies.pdf		Endotracheal tube; Body positioning; Lung bacterial colonization; Mechanical ventilation; Medical devices; Modification; Nosocomial infections; VAP; Ventilator-associated pneumonia
ZSPASZ6M	journalArticle	2016	Rajendran, R.; Sherry, L.; Nile, C. J.; Sherriff, A.; Johnson, E. M.; Hanson, M. F.; Williams, C.; Munro, C. A.; Jones, B. J.; Ramage, G.	Biofilm formation is a risk factor for mortality in patients with Candida albicans bloodstream infection-Scotland, 2012-2013	Clinical Microbiology and Infection			10.1016/j.cmi.2015.09.018		Bloodstream infections caused by Candida species remain a significant cause of morbidity and mortality in hospitalized patients. Biofilm formation by Candida species is an important virulence factor for disease pathogenesis. A prospective analysis of patients with Candida bloodstream infection (n = 217) in Scotland (2012-2013) was performed to assess the risk factors associated with patient morta…	2016-01	2020-07-03 23:25:51	2020-07-03 23:25:51		87-93		1	22																	Publisher: Elsevier B.V.		C:\Users\Usuario\Zotero\storage\LIJLVCUY\Rajendran et al. - 2016 - Biofilm formation is a risk factor for mortality in patients with Candida albicans bloodstream infection-Scotl.pdf		Candida albicans; Biofilm; Antifungal; Drug resistance; Candida glabrata; Candidaemia; Catheters
FGA28K8J	journalArticle	2019	Klyasova, G. A.; Malchikova, A. O.; Tandilova, K. S.; Blohina, E. V.; Parovichnikova, E. N.; Kravchenko, S. K.; Savchenko, V. G.	Treatment of candidemia caused by Candida albicans and Candida non-albicans in patients with/hematological malignancies	Terapevticheskii Arkhiv			10.26442/00403660.2019.08.000385		Aim. To study the risk factors, symptoms and outcomes of candidemia caused by C. albicans and C. non-albicans in patients with hematological malignancies. Materials and methods. The study included patients with hematological malignancies and candidemia. The diagnosis of candidemia was established according to the single isolation of Candida spp. from blood culture and the presence of symptoms of …	2019	2020-07-03 23:25:52	2020-07-03 23:25:52		84-92		8	91																	Publisher: Consilium Medikum		C:\Users\Usuario\Zotero\storage\RFBZPHFI\Klyasova et al. - 2019 - Treatment of candidemia caused by Candida albicans and Candida non-albicans in patients withhematological malig.pdf		Candidemia; Candida spp.; Hematological malignancies
TQM8FPPC	journalArticle	2019	Rodrigues, Luiza Souza; Motta, Fabio Araujo; Picharski, Gledson Luiz; Vasconcelos, Thaís Muniz; Riccieri, Marinei Campos; Dalla-Costa, Libera Maria; Abdinia, Babak	Invasive candidiasis: Risk factor for mortality in a pediatric tertiary care hospital in south of Brazil	Medicine (United States)			10.1097/MD.0000000000015933		Background:Invasive candidiasis (IC) is a major cause of morbimortality in children. Previous studies described the clinical characteristics and risk factors for this infection; however, limited data are available on the predictors of mortality in these patients. In this context, we evaluated the risk factors associated with death due to IC in a pediatric tertiary care hospital in South of Brazil…	2019-06	2020-07-03 23:25:54	2020-07-03 23:25:54				23	98																	Publisher: Lippincott Williams and Wilkins		C:\Users\Usuario\Zotero\storage\24N8UV6Z\Rodrigues et al. - 2019 - Invasive candidiasis Risk factor for mortality in a pediatric tertiary care hospital in south of Brazil.pdf		Candida; mortality; intensive care unit; invasive candidiasis; pediatric
VGEJ6BIA	journalArticle	2007	Tumbarello, Mario; Posteraro, Brunella; Trecarichi, Enrico Maria; Fiori, Barbara; Rossi, Marianna; Porta, Rosaria; Donati, Katleen De Gaetano; La Sorda, Marilena; Spanu, Teresa; Fadda, Giovanni; Cauda, Roberto; Sanguinetti, Maurizio	Biofilm production by Candida species and inadequate antifungal therapy as predictors of mortality for patients with candidemia	Journal of Clinical Microbiology			10.1128/JCM.00131-07		Nosocomial Candida bloodstream infections rank among infections with highest mortality rates. A retrospective cohort analysis was conducted at Catholic University Hospital to estimate the risk factors for mortality of patients with candidemia. We reviewed records for patients with a Candida bloodstream infection over a 5-year period (January 2000 through December 2004). Two hundred ninety-four pa…	2007-06	2020-07-03 23:25:53	2020-07-03 23:25:53		1843-1850		6	45																			C:\Users\Usuario\Zotero\storage\RZ4LDN98\Tumbarello et al. - 2007 - Biofilm production by Candida species and inadequate antifungal therapy as predictors of mortality for patien.pdf
TQM8FPPC	journalArticle	2019	Rodrigues, Luiza Souza; Motta, Fabio Araujo; Picharski, Gledson Luiz; Vasconcelos, Thaís Muniz; Riccieri, Marinei Campos; Dalla-Costa, Libera Maria; Abdinia, Babak	Invasive candidiasis: Risk factor for mortality in a pediatric tertiary care hospital in south of Brazil	Medicine (United States)			10.1097/MD.0000000000015933		Background:Invasive candidiasis (IC) is a major cause of morbimortality in children. Previous studies described the clinical characteristics and risk factors for this infection; however, limited data are available on the predictors of mortality in these patients. In this context, we evaluated the risk factors associated with death due to IC in a pediatric tertiary care hospital in South of Brazil…	2019-06	2020-07-03 23:25:54	2020-07-03 23:25:54				23	98																	Publisher: Lippincott Williams and Wilkins		C:\Users\Usuario\Zotero\storage\24N8UV6Z\Rodrigues et al. - 2019 - Invasive candidiasis Risk factor for mortality in a pediatric tertiary care hospital in south of Brazil.pdf		Candida; mortality; intensive care unit; invasive candidiasis; pediatric
FYLIMGS5	journalArticle	2018	Tascini, Carlo; Sozio, Emanuela; Corte, Laura; Sbrana, Francesco; Scarparo, Claudio; Ripoli, Andrea; Bertolino, Giacomo; Merelli, Maria; Tagliaferri, Enrico; Corcione, Antonio; Bassetti, Matteo; Cardinali, Gianluigi; Menichetti, Francesco	The role of biofilm forming on mortality in patients with candidemia: a study derived from real world data	Infectious Diseases			10.1080/23744235.2017.1384956		Background: Evaluation of the role on patient mortality exerted by biofilm forming (BF) Candida strains, by using predictive clinical data. Methods: Eighty-nine strains isolated from Candida bloodstream infection, occurring in two Italian University Hospitals, were employed in this study. A random forest (RF) model was built with a procedure of iterative selection of the risk factors potentially …	2018-03	2020-07-03 23:25:56	2020-07-03 23:25:56		214-219		3	50																	Publisher: Taylor and Francis Ltd.				Biofilm; Candidemia; Antifungal therapy
W32WMRDR	journalArticle	2018	Muñoz, P.; Agnelli, C.; Guinea, J.; Vena, A.; Álvarez-Uría, A.; Marcos-Zambrano, L. J.; Escribano, P.; Valerio, M.; Bouza, E.	Is biofilm production a prognostic marker in adults with candidaemia?	Clinical Microbiology and Infection			10.1016/j.cmi.2018.01.022		Objectives: The role of biofilm production in the outcome of candidaemia remains under discussion. Current evidence relies on variable biofilm detection methods while evaluating distinct clinical end points. We aimed to determine the impact of biofilm production measured by metabolic activity (MA) and biomass (BM) on the prognosis of adults with candidaemia. Methods: Retrospective cohort includin…	2018-09	2020-07-03 23:25:56	2020-07-03 23:25:56		1010-1015		9	24																	Publisher: Elsevier B.V.		C:\Users\Usuario\Zotero\storage\L4AHVMRJ\Muñoz et al. - 2018 - Is biofilm production a prognostic marker in adults with candidaemia.pdf		Biofilm formation; Mortality; Candidaemia; Prognosis
9P9WGX7E	journalArticle	2012	Tumbarello, Mario; Fiori, Barbara; Trecarichi, Enrico Maria; Posteraro, Patrizia; Losito, Angela Raffaella; de Luca, Alessio; Sanguinetti, Maurizio; Fadda, Giovanni; Cauda, Roberto; Posteraro, Brunella	Risk factors and outcomes of candidemia caused by biofilm-forming isolates in a tertiary care hospital	PLoS ONE			10.1371/journal.pone.0033705		Background: Very few data exist on risk factors for developing biofilm-forming Candida bloodstream infection (CBSI) or on variables associated with the outcome of patients treated for this infection. Methods and Findings: We identified 207 patients with CBSI, from whom 84 biofilm-forming and 123 non biofilm-forming Candida isolates were recovered. A case-case-control study to identify risk factor…	2012-03	2020-07-03 23:25:58	2020-07-03 23:25:58				3	7																			C:\Users\Usuario\Zotero\storage\MJADAL9V\Tumbarello et al. - 2012 - Risk factors and outcomes of candidemia caused by biofilm-forming isolates in a tertiary care hospital.pdf
8LEUP4BH	journalArticle	2017	Giuliano, Simone; Guastalegname, Maurizio; Russo, Alessandro; Falcone, Marco; Ravasio, Veronica; Rizzi, Marco; Bassetti, Matteo; Viale, Pierluigi; Pasticci, Maria Bruna; Durante-Mangoni, Emanuele; Venditti, Mario	Candida endocarditis: systematic literature review from 1997 to 2014 and analysis of 29 cases from the Italian Study of Endocarditis	Expert Review of Anti-Infective Therapy			10.1080/14787210.2017.1372749		Introduction: Candida Endocarditis (CE) is a deadly disease. It is of paramount importance to assess risk factors for acquisition of both Candida native (NVE) and prosthetic (PVE) valve endocarditis and relate clinical features and treatment strategies with the outcome of the disease. Areas covered: We searched the literature using the Pubmed database. Cases of CE from the Italian Study on Endoca…	2017-09	2020-07-03 23:25:59	2020-07-03 23:25:59		807-818		9	15																	Publisher: Taylor and Francis Ltd				Candida; biofilm; candidemia; amphotericin; echinocandin; endocarditis; intestinal translocation; triazole
AJR3XGD7	journalArticle	2011	Mikulska, Malgorzata; Bassetti, Matteo; Ratto, Sandra; Viscoli, Claudio	Invasive candidiasis in Non-Hematological	Mediterranean Journal of Hematology and Infectious Diseases			10.4084/MJHID.2011.007		Candida is one of the most frequent pathogens isolated in bloodstream infections, and is associated with significant morbidity and mortality. In addition to haematological patients, there are several other populations with a substantial risk of developing invasive candidiasis (IC). These include patients undergoing prolonged hospitalisation with the use of broad-spectrum antibiotics, those fitted…	2011	2020-07-03 23:26:00	2020-07-03 23:26:00				1	3																	Publisher: Universita Cattolica del Sacro Cuore		C:\Users\Usuario\Zotero\storage\LMG8SUHM\Mikulska et al. - 2011 - Invasive candidiasis in Non-Hematological.pdf
IE8D5GXT	journalArticle	2016	Pérez-Granda, María Jesús; Guembe, María; Cruces, Raquel; Bouza, Emilio	Vascular catheter colonization: Surveillance based on culture of needleless connectors	Critical Care			10.1186/S13054-016-1334-1		Background: Superficial culture has a high negative predictive value in the assessment of catheter tip colonization (CC) and catheter-related bloodstream infection (C-RBSI). However, the process of hub culture requires the hubs to be swabbed, and this carries a risk of dislodging the biofilm. At present, most catheter hubs are closed by needleless connectors (NCs) that are periodically replaced. …	2016	2020-07-03 23:25:36	2020-07-03 23:25:36				1	20																	Publisher: BioMed Central Ltd.				Catheter colonization; Catheter-related bloodstream infection; Flushing; Hub culture; Needleless connectors; Superficial culture
NSRYGC56	journalArticle	2017	Kawai, Akira; Yamagishi, Yuka; Mikamo, Hiroshige	Time-lapse tracking of Candida tropicalis biofilm formation and the antifungal efficacy of liposomal amphotericin B	Japanese Journal of Infectious Diseases			10.7883/yoken.JJID.2016.574		Candida species bloodstream infection, or candidemia, remains an important health issue with high morbidity and mortality. Bloodstream infections caused by Candida species are often associated with the ability of Candida to form biofilms on medical devices, such as central venous catheters. Non-albicans Candida species have been increasing gradually in clinical settings. Another Candida species, …	2017	2020-07-03 23:25:28	2020-07-03 23:25:28		559-564		5	70																	Publisher: National Institute of Health				Biofilm; C. Tropicalis; Liposomal Amphotericin B (LAB)
BLGWHC6W	journalArticle	2017	Marcos-Zambrano, Laura Judith; Puig-Asensio, Mireia; Pérez-García, Felipe; Escribano, Pilar; Sánchez-Carrillo, Carlos; Zaragoza, Oscar; Padilla, Belén; Cuenca-Estrella, Manuel; Almirante, Benito; Martín-Gómez, M. Teresa; Muñoz, Patricia; Bouza, Emilio; Guinea, Jesús	Candida guilliermondii complex is characterized by high antifungal resistance but low mortality in 22 cases of candidemia	Antimicrobial Agents and Chemotherapy			10.1128/AAC.00099-17		The objectives of our study were to describe the characteristics of patients with Candida guilliermondii candidemia and to perform an in-depth microbiological characterization of isolates and compare them with those of patients with C. albicans candidemia. We described the risk factors and outcomes of 22 patients with candidemia caused by the C. guilliermondii complex. Incident isolates were iden…	2017-07	2020-07-03 23:25:29	2020-07-03 23:25:29				7	61																	Publisher: American Society for Microbiology				Biofilm formation; Candida fermentati; Candida guilliermondii; Galleria mellonella; Non-albicans candidemia
GCN24R7B	journalArticle	2013	Shinde, Ravikumar Bapurao; Raut, Jayant Shankar; Chauhan, Nitin Mahendra; Karuppayil, Sankunny Mohan	Chloroquine sensitizes biofilms of Candida albicans to antifungal azoles	Brazilian Journal of Infectious Diseases			10.1016/j.bjid.2012.11.002		Biofilms formed by Candida albicans, a human pathogen, are known to be resistant to different antifungal agents. Novel strategies to combat the biofilm associated Candida infections like multiple drug therapy are being explored. In this study, potential of chloroquine to be a partner drug in combination with four antifungal agents, namely fluconazole, voriconazole, amphotericin B, and caspofungin…	2013-07	2020-07-03 23:25:29	2020-07-03 23:25:29		395-400		4	17																					Candida albicans; Biofilm; Antifungal; Chloroquine; Combination; Drug resistance
6MLG8XHM	journalArticle	2011	Basso, Fernanda G.; Oliveira, Camila F.; Fontana, Amanda; Kurachi, Cristina; Bagnato, Vanderlei S.; Spolidório, Denise M.P.; Hebling, Josimeri; de Souza Costa, Carlos A.	In vitro effect of low-level laser therapy on typical oral microbial biofilms	Brazilian Dental Journal			10.1590/s0103-64402011000600011		The aim of this study was to evaluate the effect of specific parameters of low-level laser therapy (LLLT) on biofilms formed by Streptococcus mutans, Candida albicans or an association of both species. Single and dual-species biofilms - SSB and DSB - were exposed to laser doses of 5, 10 or 20 J/cm2 from a near infrared InGaAsP diode laser prototype (LASERTable; 780 ± 3 nm, 0.04 W). After irradiat…	2011	2020-07-03 23:25:29	2020-07-03 23:25:29		502-510		6	22																	Publisher: Associacao Brasileira de Divulgacao Cientifica				Candida albicans; Biofilm; Streptococcus mutans; Low level laser therapy
EY4WLBJG	journalArticle	2014	de Vasconcelos, Lais Cesar; Sampaio, Fabio Correia; Albuquerque, Allan de Jesus dos Reis; Vasconcelos, Laurylene Cesar de Souza	Cell viability of Candida albicans against the antifungal activity of thymol	Brazilian Dental Journal			10.1590/0103-6440201300052		Candida albicans is a commensal fungus, but circumstantially it may cause superficial infections of the mucous membranes, such as denture stomatitis, when a biofilm is formed on the surface of dental prostheses. This study evaluated the cell viability of C. albicans biofilms against the antifungal activity of thymol when compared with miconazole, by the fluorescence imaging using SYTO 9 and propi…	2014	2020-07-03 23:25:29	2020-07-03 23:25:29		277-281		4	25																	Publisher: Associacao Brasileira de Divulgacao Cientifica				Candida albicans; Microbial viability; Thymol
PIWRZ7Z7	journalArticle	2018	Gomes da Silva Dantas, Fabiana; Araújo de Almeida-Apolonio, Adriana; Pires de Araújo, Renata; Regiane Vizolli Favarin, Lis; Fukuda de Castilho, Pamella; de Oliveira Galvão, Fernanda; Inez Estivalet Svidzinski, Terezinha; Antônio Casagrande, Gleison; Mari Pires de Oliveira, Kelly	A Promising Copper(II) Complex as Antifungal and Antibiofilm Drug against Yeast Infection	Molecules (Basel, Switzerland)			10.3390/molecules23081856		The high mortality rate of candidemia and the limited option for the treatment of Candida spp. infection have been driving the search for new molecules with antifungal property. In this context, coordination complexes of metal ions and ligands appear to be important. Therefore, this study aimed to synthesize two new copper(II) complexes with 2-thiouracil and 6-methyl-2-thiouracil ligands and to e…	2018-07	2020-07-03 23:25:41	2020-07-03 23:25:41				8	23																					biofilm; 2-thiouracil; ames test; antifungal; copper(II)
FLLDHCBD	journalArticle	2016	Marcos-Zambrano, Laura Judith; Escribano, Pilar; Bouza, Emilio; Guinea, Jesús	Comparison of the antifungal activity of micafungin and amphotericin B against Candida tropicalis biofilms	The Journal of antimicrobial chemotherapy			10.1093/jac/dkw162		OBJECTIVES: Candida tropicalis is the fourth most common cause of candidaemia in hospitalized patients and associated mortality is high. C. tropicalis frequently causes biofilm-related infections. Echinocandins and amphotericin B show potent in vitro activity against C. albicans biofilms, but their activity against C. tropicalis biofilms has received little attention. METHODS: We studied producti…	2016-09	2020-07-03 23:25:41	2020-07-03 23:25:41		2498-2501		9	71
2W3MRS6Q	journalArticle	2019	Kara, Tuğçe Tural; Özdemir, Halil; Erat, Tuğba; Yahşi, Aysun; Aysev, Ahmet Derya; Taçyıldız, Nurdan; Ünal, Emel; İleri, Talia; İnce, Elif; Haskoloğlu, Şule; Çiftçi, Ergin; İnce, Erdal	Is antibiotic lock therapy effective for the implantable long-term catheter-related bloodstream infections in children?	Turkish Journal of Pediatrics			10.24953/turkjped.2019.06.011		Catheter-related bloodstream infections (CRBSIs) are an important problem in pediatric patients with central venous catheters. This study aimed to determine the incidence of CRBSIs, responsible pathogens and outcomes of antibiotic lock treatment (ALT) in pediatric patients. Between January 2010 and November 2015 all hospitalized pediatric hematology, oncology and immunology patients diagnosed wit…	2019	2020-07-03 23:25:41	2020-07-03 23:25:41		895-904		6	61																	Publisher: Turkish Journal of Pediatrics				Antibiotic lock therapy; Catheter-related bloodstream infections; Central venous catheter
2VW7EM8E	journalArticle	2016	Devrim, Ilker; Işgüder, Rana; Ağin, Hasan; Ceylan, Gökhan; Ayhan, Yüce; Sandal, Özlem Sara; Sari, Ferhat; Kara, Ahu; Düzgöl, Mine; Gülfidan, Gamze; Bayram, Nuri	Outcome of Candida parapsilosis complex infections treated with caspofungin in children	Mediterranean Journal of Hematology and Infectious Diseases			10.4084/MJHID.2016.042		Background: We aimed to evaluate the correlation of caspofungin E-tests with the prognosis and response to caspofungin therapy of Candida parapsilosis complex bloodstream infections in children hospitalized in a pediatric intensive care unit. Methods: All children who had C. parapsilosis complex bloodstream infections and who were treated with caspofungin were included in this retrospective study…	2016-09	2020-07-03 23:25:42	2020-07-03 23:25:42				1	8																	Publisher: Universita Cattolica del Sacro Cuore
[truncated: 38 more columns]

## Sheet: Inclusion Criteria
	SCREENING PROTOCOL
		Exclusion criteria	Definitions
	Null Entries: Duplicates, not in english or spanish, abstract is reported elsewhere and we use any time of period	01 - No Blood culture reported	Blood culture not reported or diagnostic by other methods like biopsia will be excluded.
		02 - Null entries	No information is reported in title and abstract fields.
		02 - Duplicates	Duplicate of an existing entry.
		03 - Other language than English	English is the most comon language use in Science
		03 - Abstract that is reported elsewhere	Abstracts and contents that have been reported in another publication will be excluded. It should be noted that this criterion should only be applied if the numerical values are the same in the full publication.
	Types of studies included:	Observational studies (cohort, retrospective and case-control studies), where data regarding the incidence of Candida spp. Infections, biofilm production and mortality were extractable.
	Studies Population	Hospitalized patients who have been diagnosed with invasive candidiasis infection by a blood culture exclusively. Patients of all ages and all hospital areas could be elegible while confirm a candida species bloodstream infection.
	Outcome	Overall mortality and 30-day mortality, Antifungal resistance

## Sheet: Screenig 
#	Title	Abstract Note	Author	Publication Year	Journal	DOI	Date	Volume	Issue	Pages	Manual Tags	REV 1	REV 2	Observations
1	Healthcare-associated fungal outbreaks: New and uncommon species, New molecular tools for investigation and prevention	Outbreaks of healthcare-associated fungal infections have repeatedly been described over recent years, often caused by new or uncommon species. Candida auris, a recently described multidrug-resistant yeast species, is certainly the most worrisome species having caused several severe healthcare outbreaks of invasive infections, on four continents. Also, large nosocomial outbreaks due to uncommon f…	Bougnoux, Marie Elisabeth; Brun, Sophie; Zahar, Jean Ralph	2018	Antimicrobial Resistance and Infection Control	10.1186/s13756-018-0338-9	27 March 2018	7	1		Candida auris; Exserohilum rostratum; Healthcare-associated fungal outbreak; Prevention; Saprochaete clavata; Sarocladium kiliense; Whole genome sequencing	N	no	Review
2	Infection and colonization by Stenotrophomonas maltophilia: Antimicrobial susceptibility and clinical background of strains isolated at a tertiary care centre in Hungary	Background: Stenotrophomonas maltophilia is an important opportunistic, mainly nosocomial pathogen that emerged in the last decades worldwide. Due to its inherent extended antibiotic resistance, therapeutic options are strongly limited. New resistance mechanisms in S. maltophilia make antibiotic therapy even more difficult. The aim of our study was to investigate the antimicrobial resistance of S…	Juhász, Emese; Krizsán, Gergely; Lengyel, György; Grósz, Gábor; Pongrácz, Júlia; Kristóf, Katalin	2014	Annals of Clinical Microbiology and Antimicrobials	10.1186/s12941-014-0058-9	2014-12	13	1		Antibiotic susceptibility; Stenotrophomonas maltophilia	N	no	Not Candida
3	Trichosporon inkin meningitis in Northeast Brazil: First case report and review of the literature	Background: Trichosporon species may colonize the skin, respiratory tract and gastrointestinal tract of human beings. The yeast is recognized as etiological agent of white piedra, a superficial mycosis. Nevertheless, immunocompromised hosts may develop invasive Trichosporonosis. Central nervous system trichosporonosis is a very rare clinical manifestation. In fact, only a few cases have been publ…	Milan, Eveline Pipolo; Silva-Rocha, Walicyranison Plinio; De Almeida, Jéssica Jacinto Salviano; Fernandes, Tatiane Uetti Gomes; De Araújo Prudente, André Luciano; De Azevedo, Matheus Firmino; Francisco, Elaine Cristina; De Azevedo Melo, Analy Salles; Colombo, Arnaldo Lopes; Chaves, Guilherme Maranhão	2018	BMC Infectious Diseases	10.1186/s12879-018-3363-7	2018-09	18	1		Antifungal susceptibility testing; Invasive Trichosporonosis; Meningoencephalitis; Northeast Brazil; Trichosporon inkin; Virulence factors	N	no	Not Candida
4	Candida parapsilosis and the neonate: Epidemiology, virulence and host defense in a unique patient setting	Invasive candidiasis is a common problem in premature infants that leads to high morbidity and mortality. Although Candida albicans has historically been the most prominent species involved in these infections and has therefore been the subject of the most study, Candida parapsilosis is increasing in frequency, and neonates are disproportionately affected. This article reviews unique aspects of t…	Chow, Brian D.W.; Linden, Jennifer R.; Bliss, Joseph M.	2012	Expert Review of Anti-Infective Therapy	10.1586/eri.12.74	2012-08	10	8	935-946	antifungal prophylaxis; antifungal resistance; Candida albicans; Candida parapsilosis; echinocandins; fluconazole; host defense; lactoferrin; virulence factors	Y	no	Review
5	Candida parapsilosis is a significant neonatal pathogen a systematic review and meta-analysis	Background:Candida is the third most common cause of late-onset neonatal sepsis in infants born at <1500 g. Candida parapsilosis infections are increasingly reported in preterm neonates in association with indwelling catheters. Methods:We systematically reviewed neonatal literature and synthesized data pertaining to percentage of C. parapsilosis infections and mortality by meta-analyses. We also …	Pammi, Mohan; Holland, Linda; Butler, Geraldine; Gacser, Attila; Bliss, Joseph M.	2013	Pediatric Infectious Disease Journal	10.1097/INF.0b013e3182863a1c	2013	32	5	e206-e216	Candida parapsilosis; Meta-analyses; Neonate; Systematic review	Y	yes
6	Infection control measures to prevent hospital transmission of candida	Invasive candida infections are the most important causes of nosocomial infections in intensive care units and in risky groups such as immunosuppressed patients. These infections lead to undesirable consequences such as increased morbidity and mortality in patients, prolongation of hospital stay, and increased hospital costs. In recent years, the incidence of non-albicans Candida spp.'s has incre…	Ture, Zeynep; Alp, Emine	2018	Hospital practice (1995)	10.1080/21548331.2018.1510282	2018-12	46	5	253-257	Candida; critical care; fungal; hematological malignancy; infection control	N	yes
7	Candida biofilm and infections related to medical devices: Medical education	In the recent years, the use of implanted or non-implanted medical devices (catheters, joint prostheses, valvular prostheses etc..) have been increasing. Such devices cause bacterial infections as well as fungal infections with a high mortality and morbidity. Fungal infections of medical devices occur mostly due to pathogenic Candida species, especially Candida, albicans, Candida tropicalis and C…	Keçeli Özcan, Sema	2007	Turkiye Klinikleri Journal of Medical Sciences		2007	27	4	589-600	Candida; Biofilms; Equipment and supplies	N	no	Review
8	Antifungal, antibiofilm, and antiproliferative activities of Guapira graciliflora Mart	The aim of this study was to evaluate in vitro the antifungal, antibiofilm and antiproliferative activities of the extract from the leaves of Guapira graciliflora Mart. The phytochemical characterization of the extract was performed using electrospray ionization mass spectrometry (ESI-MS). The antimicrobial activity of the extract and its fractions was evaluated using the broth microdilution meth…	Almeida, Carolina Medeiros de; Lima, Rennaly de Freitas; Costa, Tereza Karla Vieira Lopes da; Sousa, Ilza Maria de Oliveira; Cabral, Elaine Cristina; Basting, Rosanna Tarkany; Torre, Adriana Della; Cavalcanti, Yuri Wanderley; Rosalen, Pedro Luiz; Duarte, Marta Cristina Teixeira; Ruiz, Ana Lúcia Tasca Gois; Foglio, Mary Ann; Godoy, Gustavo Pina; Costa, Edja Maria Melo de Brito	2018	Brazilian oral research	10.1590/1807-3107bor-2018.vol32.0041	2018-05	32		e41-e41		no	no	In viro Study
9	Effect of alcohols on filamentation, growth, viability and biofilm development in Candida albicans	In this study we report the potential of alcohols as morphogenetic regulators in Candida albicans. All the alcohols tested influenced various modes of growth like planktonic as well as biofilm forms. Viability was affected at high concentrations. Among the alcohols, the response of C. albicans to amyl alcohol (pentanol) was noteworthy. Amyl alcohol at a concentration 0.5% which was not inhibitory…	Chauhan, Nitin M.; Shinde, Ravikumar B.; Karuppayil, S. Mohan	2013	Brazilian Journal of Microbiology	10.1590/S1517-83822014005000012	2013	44	4	1315-1320	Candida albicans; Biofilms; Alcohols; Morphogenesis; Signalling; Yeast metabolism	Y	no	In viro Study
10	Complications infectieuses liées aux chambres implantables: caractéristiques et prise en charge	Totally implanted access port-related infections are responsible for their own morbidity and mortality. Main risk factors of totally implanted access port-related infections are total parenteral nutrition, young age, difficulties during insertion, poor general status and neutropenia. Recent guidelines defined intravascular catheter-related infections. This relies on a strict clinical and microbio…	Lebeaux, D.; Zarrouk, V.; Leflon-Guibout, V.; Lefort, A.; Fantin, B.	2010	Revue de Medecine Interne	10.1016/j.revmed.2010.06.014	2010-12	31	12	819-827	Antibiotic lock therapy; Bloodstream infection; Oncology; Staphylococcus aureus; Totally implanted access port	N	yes
11	Editorial: Biology & pathology of human fungal pathogens	Fungal infections constitute an ever-growing and significant medical problem in the world. The major fungal pathogens affecting humans include Candida species (such as C. albicans, C. glabrata, C. parapsilosis and C. tropicalis) and Aspergillus spp. (mainly A. fumigatus). Fungal diseases include simple toe nail infections, deepseated and recurrent vaginitis, as well as life-threatening systemic m…	Kuchler, Karl	2006	Current Drug Targets	10.2174/138945006776359359	2006-03	7	4	463-463	biology; physiology	N	no	Review
12	Peripheral Intravenous Catheter Protection :	Peripheral intravenous catheter (PIVC) 1. Purpose This guideline has been developed as part of the I-Care intervention bundle for the management of intravascular devices (IVDs). This guideline provides recommendations regarding best practice for the use and management of invasive devices based on current evidence for the prevention and control of healthcare associated infection (HAI). 2. Scope Th…	Hawthorn, Alexandra; Kleidon, Tricia; Larsen, Emily; Marsh, Nicole; Marshall, Anthony; Ray-Barruel, Gillian; Sinclair, Stephen; Slaughter, Eugene; St John, Alana; Taliaferro, Kerry; O'Grady, Naomi P.; Alexander, Mary; Dellinger, E. Patchen; Gerberding, Julie L.; Heard, Stephen O.; Maki, Dennis G.; Masur, Henry; McCormick, Rita D.; Mermel, Leonard A.; Pearson, Michele L.; Raad, Issam I.; Randolph,…	2018	British Journal of Nursing	10.1093/cid	2018	30	February	28-28	Australian Commission on Safety and Quality in Hea; catheter; Central Line Associated Bloodstream Infections (CL; Guidelines for the Prevention of Intravascular Cat; i-care; Icare; icare program; intravascular device; IVD; IVD management; national surveillance scheme; peripheral intravenous; PIVC	N	no	Guideline Clinical Practice
13	Any use for alternative lock solutions in the prevention of catheter-related blood stream infections?	The prevention of catheter-related blood stream infections (CRBSI) in hemodialysis (HD) patients remains a challenge because of high morbidity and mortality associated to CRBSI. Alternative locking solutions (ALS) containing an antithrombotic substance with additional antimicrobial or antibiofilm properties (citrate, ethylenediaminetet-raacetic acid [EDTA], 70% ethanol, thrombolytics) with or wit…	Labriola, Laura; Pochet, Jean Michel	2017	Journal of Vascular Access	10.5301/jva.5000681	2017-03	18		S34-S38	Bacteraemia; Biofilm; Catheter; Hemodialysis; Locks	N	no	Not Candida
14	Effectiveness of mechanical brushing with different denture cleansing agents in reducing in vitro Candida albicans biofilm viability	The adhesion of Candida albicans to surfaces is the prerequisite for occurrence of denture stomatitis, a common disease diagnosed among denture wearers. A routine of denture cleansing is essential to prevent biofilm formation and the onset of this infection. The aim of this study was to investigate the effectiveness of combining brushing and cleansing agents in killing C. albicans biofilm. Disks …	Pellizzaro, Delise; Polyzois, Gregory; MacHado, Ana Lucia; Giampaolo, Eunice Teresinha; Sanitá, Paula Volpato; Vergani, Carlos Eduardo	2012	Brazilian Dental Journal	10.1590/S0103-64402012000500013	2012	23	5	547-554	Candida albicans; Biofilms; Acrylic resins; Brushing; Denture cleansers; Disinfectants; Oral hygiene	N	no	Not Invasive Candidiasis
15	In vitro biofilm production of Candida bloodstream isolates: Any association with clinical characteristics?	Candida spp. are a leading cause of bloodstream infection (BSI) and are associated with high mortality rates. Biofilm production is a virulence factor of Candida spp., and has been linked with poor clinical outcome. The aim of our study was to assess biofilm production of Candida bloodstream isolates at our institute, and to determine whether in vitro biofilm production is associated with any cli…	Pongrácz, Júlia; Benedek, Kálmán; Juhász, Emese; Iván, Miklós; Kristóf, Katalin	2016	Journal of Medical Microbiology	10.1099/jmm.0.000207	2016-04	65	4	272-277		Y	yes
16	Candida albicans biofilms and MMA surface treatment influence the adhesion of soft denture liners to PMMA resin	The effect of Candida albicans biofilms and methyl methacrylate (MMA) pretreatment on the bond strength between soft denture liners and polymethyl methacrylate (PMMA) resin was analyzed. Specimens were prepared and randomly divided with respect to PMMA pretreatment, soft liner type (silicone-based or PMMA-based), and presence or absence of a C. albicans biofilm. Samples were composed of a soft de…	Bertolini, Martinna de Mendonça e.; Cavalcanti, Yuri Wanderley; Bordin, Dimorvan; da Silva, Wander José; Del Bel Cury, Altair Antoninha	2014	Brazilian Oral Research	10.1590/S1806-83242013005000025	2014-01	28	1	61-66	Candida albicans; Denture liners; Polymethyl methacrylate; Tensile strength	N	no	Not Invasive Candidiasis
17	Role of candida albicans on enamel demineralization and on acidogenic potential of streptococcus mutans in vitro biofilms	There is growing evidence that C. albicans is associated with dental caries, but its role on caries development needs to be better clarified. Objective: To evaluate at the hard tissue level the effect of C. albicans on the cariogenic potential of S. mutans biofilms focusing on the mineral profile of induced carious lesions. This study also aimed to evaluate the effect of C. albicans on the acidog…	Eidt, Gustavo; de ANDRADE, Caroline Gomes; Negrini, Thais de Cássia; Arthur, Rodrigo Alex	2019	Journal of Applied Oral Science	10.1590/1678-7757-2018-0593	2019	27			Candida albicans; Biofilms; Dentacaries; Dental enamel; Streptococcus mutans	N	no	In viro Study
18	Severe Candida spp. infections: New insights into natural immunity	Invasive infections caused by Candida spp. are associated with high mortality. Colonisation by Candida spp. and the capacity of the host to recognise them as potential pathogens are essential steps in the development of these infections. The major pathogen-associated molecular patterns of Candida are mannoproteins, glucans and chitins, which are recognised by C-type lectin pattern recognition rec…	Van Der Meer, Jos W.M.; Van De Veerdonk, Frank L.; Joosten, Leo A.B.; Kullberg, Bart Jan; Netea, Mihai G.	2010	International Journal of Antimicrobial Agents	10.1016/j.ijantimicag.2010.11.013	2010-12	36	SUPPL. 2		Candida; Interleukins; Invasive fungal infection; Pathogen-associated molecular patterns	N	no	Review
19	Simvastatin inhibits planktonic cells and biofilms of Candida and Cryptococcus species	The antifungal activity of some statins against different fungal species has been reported. Thus, at the first moment, the in vitro antifungal activity of simvastatin, atorvastatin and pravastatin was tested against Candida spp. and Cryptococcus spp. Then, in a second approach, considering that the best results were obtained for simvastatin, this drug was evaluated in combination with antifungal …	Brilhante, Raimunda Sâmia Nogueira; Caetano, Erica Pacheco; de Oliveira, Jonathas Sales; Castelo-Branco, Débora de Souza Collares Maia; Souza, Elizabeth Ribeiro Yokobatake; de Alencar, Lucas Pereira; Cordeiro, Rossana de Aguiar; Bandeira, Tereza de Jesus Pinheiro Gomes; Sidrim, José Júlio Costa; Rocha, Marcos Fábio Gadelha	2015	Brazilian Journal of Infectious Diseases	10.1016/j.bjid.2015.06.001	2015-09	19	5	459-465	Candida; Biofilm; Antifungal activity; Cryptococcus; Simvastatin	Y	no	Not clinical isolates
20	Treatment of invasive candidiasis: A narrative review	Invasive candidiasis occurs frequently in hospitalized patients, and is associated with high mortality rates due to delays in recognition and initiation of appropriate antifungals. Management of invasive candidiasis must take into account multiple host, pathogen, and drug-related factors, including the site of infection, host immune status, severity of sepsis, resistance and tolerance to antifung…	Ben-Ami, Ronen	2018	Journal of Fungi	10.3390/jof4030097	2018-09	4	3		Candida; Amphotericin B; Candidemia; Echinocandin; Fluconazole; Invasive candidiasis	N	no	Review
21	Biofilm extracellular DNA enhances mixed species biofilms of Staphylococcus epidermidis and Candida albicans	Background: Polymicrobial infections are responsible for significant mortality and morbidity in adults and children. Staphylococcus epidermidis and Candida albicans are the most frequent combination of organisms isolated from polymicrobial infections. Vascular indwelling catheters are sites for mixed species biofilm formation and pose a significant risk for polymicrobial infections. We hypothesiz…	Pammi, Mohan; Liang, Rong; Hicks, John; Mistretta, Toni Ann; Versalovic, James	2013	BMC Microbiology	10.1186/1471-2180-13-257	2013	13	1		Candida; Biofilms; Autolysis; Extracellular DNA; Microarray; Mixed species; Polymicrobial; Staphylococcus	N	no	No clinical isolateds
22	Innovative Approaches for Controlling Clinically Relevant Biofilms: Current Trends and Future Prospects	Bacteria that colonize and form biofilms on living tissues and medical devices are a global healthcare concern. They cause life threatening infections and are associated with increased mortality and morbidity in the hospitals. Although antibiotics have been successfully applied for treatment of bacterial diseases, the adaptive and genetic changes of the microorganisms within the biofilms make the…	Ivanova, Kristina; Ramon, Eva; Hoyo, Javier; Tzanov, Tzanko	2017	Current Topics in Medicinal Chemistry	10.2174/1568026617666170105143315	2017-05	17	17	1889-1914		N	no	Anti biofilms in vitro study
23	Pimenta pseudocaryophyllus inhibits virulence factors and promotes metabolic changes in candida yeast	Introduction: This is the fi rst study to examine the in vitro susceptibility and the expression of virulence factors in Candida species in the presence of Pimenta pseudocaryophyllus (Gomes) L.R. Landrum (Myrtaceae), a Brazilian plant known as pau-cravo. Additionally, the mechanisms of action of the crude ethanol extract and the ethyl acetate and aqueous fractions of this plant were investigated.…	Assal, Flávio Ezeddinne El; Paula, Joelma Abadia Marciano; Capeletti, Leonardo Silva; AbrÃo, Fernando Yano; AtaÍdes, Fábio Silvestre; SÁ, Fabyola Amaral da Silva; Costa, Carolina Rodrigues; Fernandes, Orionalda Fátima Lisboa de; Souza, Lúcia Kioko Hasimoto; Silva, Maria Rosario Rodrigues do	2014	Revista da Sociedade Brasileira de Medicina Tropical	10.1590/0037-8682-0135-2014	2014-09	47	5	618-623	Virulence factors; Antifungal activity; Candida spp; Metabolic changes; Pimenta pseudocaryophyllus	N	no	Anti biofilms in vitro study
24	CONFIDENCE LIMITS ON PHYLOGENIES: AN APPROACH USING THE BOOTSTRAP	The recently-developed statistical method known as the "bootstrap" can be used to place confidence intervals on phylogenies. It involves resampling points from one's own data, with replacement, to create a series of bootstrap samples of the same size as the original data. Each of these is analyzed, and the variation among the resulting estimates taken to indicate the size of the error involved in…	Felsenstein, Joseph	1985	Evolution	10.1111/j.1558-5646.1985.tb00420.x	1985-07	39	4	783-791		N	no	Phylogeny
25	Detection of bacterial DNA from central venous catheter removed from patients by next generation sequencing: A preliminary clinical study	Background: Catheter-related infection (CRI) is one of the serious challenges in clinical practice. This preliminary clinical study aimed to examine whether next-generation sequencing (NGS) targeting 16S rDNA, which was PCR-amplified directly from the tip of a central venous catheter (CVC), can be used to identify causative pathogens in CRI, compared to the culture method. Methods: Hospitalized p…	Okuda, Ken Ichi; Yoshii, Yutaka; Yamada, Satomi; Chiba, Akio; Hironaka, Ippei; Hori, Seiji; Yanaga, Katsuhiko; Mizunoe, Yoshimitsu	2018	Annals of Clinical Microbiology and Antimicrobials	10.1186/s12941-018-0297-2	2018-12	17	1		16S ribosomal DNA; Catheter-related infection; Diagnostics; Next-generation sequencing; Staphylococci	N	no	Not Candida
26	Matricaria Recutita Extract (Chamomile) to reduce Candida Albicans and Entrobacter Cloacae biofilms: in vitro study	ABSTRACT Objective: This research study aimed at evaluating the inhibitory activity of Matricaria recutira (chamomile) hydroalcoholic extract on Candida albicans and Enterobacter cloacae biofilms. Methods: C. albicans and E. cloacae biofilms with thirty-hour formation were submitted, for five minutes, to 100, 200 and 300 mg / mL of M. recutita hydroalcoholic extract, chlorhexidine digluconate 0.1…	PEQUENO, Maitê Alves; SILVESTRE, Marissa Rodrigues; AMÊNDOLA, Isabela; SILVA, Célia Regina Gonçalves e; LEÃO, Mariella Vieira Pereira; SANTOS, Silvana Soleo Ferreira dos	2018	RGO - Revista Gaúcha de Odontologia	10.1590/1981-863720180002000033328	2018-06	66	2	122-128		N	no	Anti biofilms in vitro study
27	Trends in microbial profile of burn patients following an event of dust explosion at a tertiary medical center	Background: Microbial infection is the main cause of increased morbidity and mortality in burn patients, especially infections caused by multiple drug-resistant organisms (MDRO). The purpose of this study was to explore major microbial trends in burn patients. Methods: This retrospective study was conducted at burn wards and intensive care units, where burn patients were admitted following an eve…	Chen, Yin Yin; Wu, Ping Feng; Chen, Chii Shya; Chen, Ian Horng; Huang, Wan Tsuei; Wang, Fu Der	2020	BMC Infectious Diseases	10.1186/s12879-020-4920-4	2020-03	20	1		Burn; Infection; Microbial	N	no	Not Candida
28	Lack of effect of cell-wall targeted antibacterials on biofilm formation and antifungal susceptibility of Candida species	The use of central venous catheters (CVC) and broad-spectrum antibacterials are among the main risk factors for the development of candidemia in patients admitted to intensive care units (ICU). It is known that some antibacterials increase the resistance of these yeasts to azole antifungals. Thus, the aim of this research was to determine whether yeast present in CVC colonizations previously expo…	Leite, Gisela Myrian de Lima; Baeza, LíLian Cristiane; Ramos, Rosana Teixeira; Yamada, Sérgio Seiji; Magon, Thiago Ferreira Dos Santos; Kimura, Elza; Svidzinski, Terezinha Inez Estivalet	2014	Brazilian Journal of Pharmaceutical Sciences	10.1590/S1984-82502014000300004	2014-07	50	3	467-472	Antibacterials; Antifungals; Biofilm/formation; Candida/species/control; Candidemia/control; Central venous cateter/use	N	no	Not Candida
29	Design of virus-based nanomaterials for medicine, biotechnology, and energy	This review provides an overview of recent developments in "chemical virology." Viruses, as materials, provide unique nanoscale scaffolds that have relevance in chemical biology and nanotechnology, with diverse areas of applications. Some fundamental advantages of viruses, compared to synthetically programmed materials, include the highly precise spatial arrangement of their subunits into a diver…	Wen, Amy M.; Steinmetz, Nicole F.	2016	Chemical Society Reviews	10.1039/c5cs00287g	2016-08	45	15	4074-4126		N	no	Not Candida
30	The molecular characterisation of Escherichia coli K1 isolated from neonatal nasogastric feeding tubes	Background: The most common cause of Gram-negative bacterial neonatal meningitis is E. coli K1. It has a mortality rate of 10-15 %, and neurological sequelae in 30-50 % of cases. Infections can be attributable to nosocomial sources, however the pre-colonisation of enteral feeding tubes has not been considered as a specific risk factor. Methods: Thirty E. coli strains, which had been isolated in a…	Alkeskas, Aldukali; Ogrodzki, Pauline; Saad, Mohamed; Masood, Naqash; Rhoma, Nasreddin R.; Moore, Karen; Farbos, Audrey; Paszkiewicz, Konrad; Forsythe, Stephen	2015	BMC Infectious Diseases	10.1186/s12879-015-1210-7	2015-10	15	1			N	no	Not Candida
31	Biofilm formation by blood isolates of candida parapsilosisensu stricto in the presence of a hyperglycidic solution at comparable concentrations of total parenteral nutrition	Introduction: Administration of total parenteral nutrition (TPN) via catheters increases the risk for candidemia from Candida parapsilosis. Methods: C. parapsilosis sensu stricto blood isolates were evaluated for ability total biomass biofilm formation and morphogenesis in presence of glucose at TPN equivalent concentrations. Results: Biofilms were increased at high glucose concentrations (25-30%…	Herek, Thalita Caroline; Menegazzo, Vinícius Ribeiro; Ogaki, Mayara Baptistucci; Perini, Hugo Felix; Maia, Luciana Furlaneto; Furlaneto, Marcia Cristina	2019	Revista da Sociedade Brasileira de Medicina Tropical	10.1590/0037-8682-0182-2018	2019	52			Candida parapsilosis; Biofilm; Glucose; TPN	N	no	Not Candida
32	Influence Of Substratum Position And Acquired Pellicle On Candida Albicans Biofilm	The purpose of this study was to evaluate the influence of the substratum position and the saliva acquired pellicle (AP) on Candida albicans biofilm development. Poly (methylmethacrylate) (PMMA) disks were fabricated and randomly allocated to experimental groups: HNP (disks placed in a horizontal position and uncoated by pellicle), VNP (disks placed in a vertical position and uncoated by pellicle…	Cavalcanti, Indira Moraes Gomes; Da Silva, Wander José; De Lucena, Silvia Carneiro; Pousa, Camila Cordeiro; Del Bel Cury, Altair Antoninha	2013	Brazilian Oral Research	10.1590/S1806-83242013005000020	2013	27	4	369-375	Biofilms; Candida albicans.; Saliva	N	no	Not Candida
33	In vitro effectiveness of antifungal lock solutions on catheters infected with Candida species	The antibiotic lock technique involves filling the catheter lumen with an antibiotic solution and allowing it to dwell for sufficient time to sterilize the infected device. However, antifungal therapy for treating catheterrelated fungal infection in this setting is unknown. In this study, the effectiveness of the commercially available antifungal drugs, which are commonly used in candidemia, were…	Öncu, Serkan	2011	Journal of Infection and Chemotherapy	10.1007/s10156-011-0224-3	2011	17	5	634-639	Candida; Catheter; Antifungals; Antibiotic lock	N	yes
34	Clinical and antimicrobial efficacy of NitrAdine™-based disinfecting cleaning tablets in complete denture wearers	Objective: This study evaluated the efficacy of NitrAdine™-based disinfecting cleaning tablets for complete denture, in terms of denture biofilm removal and antimicrobial action. Material and methods: Forty complete denture wearers (14 men and 26 women) with a mean age of 62.3±9.0 years were randomly assigned to two groups and were instructed to clean their dentures according to two methods: brus…	Silva-Lovato, Claudia Helena; de Wever, Bart; Adriaens, Els; de Paranhos, Helena Freitas Oliveira; Watanabe, Evandro; Pisani, Maria Xavier; de Souza, Rafael Freitas; Ito, Isabel Yoko	2010	Journal of Applied Oral Science	10.1590/S1678-77572010000600005	2010	18	6	560-565	Biofilms; Denture cleansers; Complete denture; Hygiene	N	no	Not clinical isolates
35	In vitro polymyxin activity against clinical multidrug-resistant fungi	Background: Although antifungals are available and usually used against fungal infections, multidrug-resistant (MDR) fungal pathogens are a growing problem for public health. Moreover, fungal infections have become more prevalent nowadays due to the increasing number of people living with immunodeficiency. Thus, previously rarely-isolated and/or unidentified fungal species including MDR yeast and…	Yousfi, Hanane; Ranque, Stéphane; Rolain, Jean Marc; Bittar, Fadi	2019	Antimicrobial Resistance and Infection Control	10.1186/s13756-019-0521-7	2019-04	8	1		Candida albicans; MDR-fungi; Molds; Polymyxin antibiotics; Repurposing-drug	N	no	Not humans
36	Improvement of XTT assay performance for studies involving Candida albicans biofilms	2, 3-bis (2-methoxy-4-nitro-5-sulfophenyl)-5-[(phenylamino) carbonyl]-2H-tetrazolium hydroxide (XTT) reduction assay has been used to study Candida biofilm formation. However, considering that the XTT reduction assay is dependent on cell activity, its use for evaluating mature biofilms may lead to inaccuracies since biofilm bottom cell layers tend to be relatively quiescent at later stages of bio…	da Silva, Wander José; Seneviratne, Jayampath; Parahitiyawa, Nipuna; Rosa, Edvaldo Antonio Ribeiro; Samaranayake, Lakshman Perera; del Bel Cury, Altair Antoninha	2008	Brazilian Dental Journal	10.1590/s0103-64402008000400014	2008	19	4	364-369	Candida albicans; Biofilm; XTT	Y	no	Not clinical isolates
37	Defensive Symbioses in Social Insects Can Inform Human Health and Agriculture	Social animals are among the most successful organisms on the planet and derive many benefits from living in groups, including facilitating the evolution of agriculture. However, living in groups increases the risk of disease transmission in social animals themselves and the cultivated crops upon which they obligately depend. Social insects offer an interesting model to compare to human societies…	Bratburd, Jennifer R.; Arango, Rachel A.; Horn, Heidi A.	2020	Frontiers in Microbiology	10.3389/fmicb.2020.00076	2020-02	11			colonization resistance; defensive symbiosis; gut microbiome; insect agriculture; model systems; social immunity; social insects and humans	Y	yes
38	Fluconazole is not inferior than caspofungin, micafungin or amphotericin B in the presence of 50% human serum against Candida albicans and Candida parapsilosis biofilms	Biofilm formation is a relevant risk factor for mortality in candidemia. Data about serum-based susceptibility testing against Candida biofilms are scant; therefore, the activity of fluconazole, amphotericin B, caspofungin and micafungin was determined against Candida albicans and C. parapsilosis biofilms with or without 50% human serum using XTT-based assays. Serum caused a remarkable adverse ef…	Nagy, Fruzsina; Tóth, Zoltán; Bozó, Aliz; Czeglédi, András; Rebenku, István; Majoros, László; Kovács, Renátó	2019	Medical Mycology	10.1093/mmy/myy108	2019-07	57	5	573-581	Biofilm; Echinocandin; Fluconazole; Candida spp; Serum	Y	yes
39	Histatin 5 and human lactoferrin inhibit biofilm formation of a fluconazole resistant candida albicans clinical isolate	Candida albicans is the most important fungal pathogen that causes infections in humans. Biofilms are hard-to-treat structures due to their high antifungal resistance. Saliva is a fluid that contains antimicrobial substances acting as the first-line of defense against pathogens, and its immune components may be potential tools for the discovery of new treatments against candidiasis. To evaluate t…	Curvelo, José A.R.; DE MORAES, Daniel C.; Dos Anjos, Camila A.; Portela, Maristela B.; Soares, Rosangela M.A.	2019	Anais da Academia Brasileira de Ciencias	10.1590/0001-3765201920180045	2019	91	1		Candida albicans; Biofilm; Fluconazole resistance; Histatin 5; Lactoferrin	Y	yes	Anti Biofilms in vivo Study
40	Surveillance and characterization of Candida bloodstream infections in a Serbian tertiary care hospital	Introduction: Candida spp. frequently cause hospital-acquired bloodstream infections (BSI) with a high mortality rate (up to 70%). We analyzed the frequency, infection characteristics, potential predisposing factors, susceptibility to antifungal drugs, biofilm production and other virulence characteristics of Candida spp. isolates obtained from a tertiary care hospital in Niš, Serbia, during a on…	Stojanović, Predrag; Stojanović, Nikola; Stojanović-Radić, Zorica; Arsenijević, Valentina Arsić; Otašević, Suzana; Randjelović, Pavle; Radulović, Niko S.	2016	Journal of Infection in Developing Countries	10.3855/jidc.7970	2016-06	10	6	643-656	Virulence factors; Candida; Antifungal susceptibility; Bloodstream infections; Surveillance	N	no	Good Clinical Practice study
41	The prevention of biofilm colonization by multidrug-resistant pathogens that cause ventilator-associated pneumonia with antimicrobial-coated endotracheal tubes	Ventilator-associated pneumonia (VAP) continues to be the nosocomial infection associated with the highest mortality in critically ill patients. Since silver-coated endotracheal tubes (ETT) was shown in a multicenter prospective randomized trials to decrease the risk of VAP, we compared the efficacy of two antiseptic agents such as gardine- and gendine-coated ETTs with that of silver-coated ETTs …	Raad, Issam I.; Mohamed, Jamal A.; Reitzel, Ruth A.; Jiang, Ying; Dvorak, Tanya L.; Ghannoum, Mahmoud A.; Hachem, Ray Y.; Chaftari, Anne Marie	2011	Biomaterials	10.1016/j.biomaterials.2010.12.015	2011-04	32	11	2689-2694	Biofilm; Endotracheal tube; Gardine; Gendine; Pneumonia; Silver	N	no	Not Candida
42	Comparison of PCR/Electron spray Ionization-Time-of-Flight-Mass Spectrometry versus Traditional Clinical Microbiology for active surveillance of organisms contaminating high-use surfaces in a burn intensive care unit, an orthopedic ward and healthcare wor	Background: Understanding nosocomial pathogen transmission is restricted by culture limitations. Novel platforms, such as PCR-based electron spray ionization-time-of-flight-mass spectrometry (ESI-TOF-MS), may be useful as investigational tools.Methods: Traditional clinical microbiology (TCM) and PCR/ESI-TOF-MS were used to recover and detect microorganisms from the hands and personal protective e…	Yun, Heather C.; Kreft, Rachael E.; Castillo, Mayra A.; Ehrlich, Garth D.; Guymon, Charles H.; Crouch, Helen K.; Chung, Kevin K.; Wenke, Joseph C.; Hsu, Joseph R.; Spirk, Tracy L.; Costerton, J. W.; Mende, Katrin; Murray, Clinton K.	2012	BMC Infectious Diseases	10.1186/1471-2334-12-252	2012-10	12			Contamination; Environment; Ibis; Microbiology; PCR/ESI-TOF-MS	Y	yes
43	Comparing culture and molecular methods for the identification of microorganisms involved in necrotizing soft tissue infections	Background: Necrotizing soft tissue infections (NSTIs) are a group of infections affecting all soft tissues. NSTI involves necrosis of the afflicted tissue and is potentially life threatening due to major and rapid destruction of tissue, which often leads to septic shock and organ failure. The gold standard for identification of pathogens is culture; however molecular methods for identification o…	Rudkjøbing, Vibeke Børsholt; Thomsen, Trine Rolighed; Xu, Yijuan; Melton-Kreft, Rachael; Ahmed, Azad; Eickhardt, Steffen; Bjarnsholt, Thomas; Poulsen, Steen Seier; Nielsen, Per Halkjær; Earl, Joshua P.; Ehrlich, Garth D.; Moser, Claus	2016	BMC Infectious Diseases	10.1186/s12879-016-1976-2	2016-11	16	1		16S rRNA; 454 pyrosequencing; Cloning; Direct Sanger sequencing; FISH; Ibis T5000 biosensor; Microorganisms; Necrotizing soft tissue infections; QPCR	N	yes
44	Biofilm-forming capacity of blood–borne Candida albicans strains and effects of antifungal agents	Infections related to Candida albicans biofilms and subsequent antifungal resistance have become more common with the increased use of indwelling medical devices. Regimens for preventing fungal biofilm formation are needed, particularly in high-risk patients. In this study, we investigated the biofilm formation rate of multiple strains of Candida albicans (n = 162 clinical isolates), their antifu…	Turan, Hanni; Demirbilek, Müge	2018	Revista Argentina de Microbiologia	10.1016/j.ram.2017.05.003	2018-01	50	1	62-69	Candida albicans; Calgary method; Christensen method; Inhibition of biofilm formation; MBIC	N	no	Not Invasive Candidiasis
45	Multi-species biofilm of Candida albicans and non-Candida albicans Candida species on acrylic substrate	Objective: In polymicrobial biofilms bacteria extensively interact with Candida species, but the interaction among the different species of the Candida is yet to be completely evaluated. In the present study, the difference in biofilm formation ability of clinical isolates of four species of Candida in both single-species and multi-species combinations on the surface of dental acrylic resin strip…	Pathak, Apurva K.; Sharma, Sanjay; Shrivastva, Pallavi	2012	Journal of Applied Oral Science	10.1590/S1678-77572012000100013	2012	20	1	70-75	Biofilms; Assay; Crystal violet; Oral candidiasis	N	no	Not Candida
46	Development of Candida-associated denture stomatitis: New insights	Despite therapeutic progress, opportunistic oral fungal infectious diseases have increased in prevalence, especially in denture wearers. The combination of entrapment of yeast cells in irregularities in denture-base and denture-relining materials, poor oral hygiene and several systemic factors is the most probable cause for the onset of this infectious disease. Hence colonization and growth on pr…	Pereira-Cenci, Tatiana; Del Bel Cury, Altair Antoninha; Crielaard, Wim; Ten Cate, Jacob Martien	2008	Journal of Applied Oral Science	10.1590/S1678-77572008000200002	2008	16	2	86-94	Candida albicans; Biofilm; Saliva; Bacteria; Denture	N	no	Not Candida
47	Current and potential treatment options for invasive Candida infections	Introduction: Milestones in the history of antifungal development have only been partially able to alter the severity of prognosis associated with invasive candidiasis. This review aims to address current therapeutic strategies in the treatment of invasive candidiasis, their strengths and weaknesses, and present novel antifungals and clinical evidence of their potential. Areas covered: Candidemia…	Pyrpasopoulou, A.; Iosifidis, E.; Roilides, E.	2017	Expert Opinion on Orphan Drugs	10.1080/21678707.2017.1379392	2017-10	5	10	799-812	Candida albicans; Candida parapsilosis; Candidiasis; therapy	N	no
48	Antioxidant and antimicrobial activity and potential of heather (Erica spp.) extracts in the control of Listeria monocytogenes	In this work, heather and its flowers were studied regarding their antioxidant and antimicrobial activities. Plants were subjected to ultrasound-assisted methanolic extraction followed by fractionation. A phytochemical characterisation of extracts content in total phenols and flavonoids, and their antioxidant activity was performed. The antimicrobial activity was evaluated through the determinati…	Santos, Anabela; Luís, Ângelo; Ferreira, Susana; Duarte, Ana P.	2019	International Journal of Food Science and Technology	10.1111/ijfs.14007	2019-03	54	3	862-870	Antimicrobial activity; antioxidant activity; heather extracts; Listeria monocytogenes; phytochemical characterisation	N	no	Not candida
49	Structural basis for rational design of inhibitors targeting Trypanosoma cruzi Sterol 14α-demethylase: Two regions of the enzyme molecule potentiate its inhibition	Chagas disease, which was once thought to be confined to endemic regions of Latin America, has now gone global, becoming a new worldwide challenge with no cure available. The disease is caused by the protozoan parasite Trypanosoma cruzi, which depends on the production of endogenous sterols, and therefore can be blocked by sterol 14α-demethylase (CYP51) inhibitors. Here we explore the spectral bi…	Friggeri, Laura; Hargrove, Tatiana Y.; Rachakonda, Girish; Williams, Amanda D.; Wawrzak, Zdzislaw; Di Santo, Roberto; De Vita, Daniela; Waterman, Michael R.; Tortorella, Silvano; Villalta, Fernando; Lepesheva, Galina I.	2014	Journal of Medicinal Chemistry	10.1021/jm500739f	2014-08	57	15	6704-6717		N	no	Not Invasive Candidiasis
50	Treatment and outcome of CPD-associated peritonitis	CPD-associated peritonitis is a leading cause of morbidity and mortality for ESRD patients maintained on CPD therapy. The percentage of ESRD patients maintained on CPD therapy is declining. The reasons are unclear, but may be due to concerns about CPD-associated peritonitis. T he incidence of CPD-associated peritonitis has decreased largely attributed to technical advances and the identification …	Troidle, Laura; Finkelstein, Fred	2006	Annals of Clinical Microbiology and Antimicrobials	10.1186/1476-0711-5-6	2006-04	5				N	yes
51	Containment strategies to address the expanding threat of multidrug-resistant Candida auris	Introduction: Candida auris is an emerging multidrug resistant human yeast pathogen associated with nosocomial transmission and high mortality. The organism can be a challenge to diagnose, may be even more difficult to treat, and continues to pose an expanding threat to patients. Areas covered: Our medical center and others in the surrounding area have seen a concerning rise in confirmed cases of…	McCarthy, Matthew William; Walsh, Thomas J.	2017	Expert Review of Anti-Infective Therapy	10.1080/14787210.2017.1402678	2017-12	15	12	1095-1099	Candidemia; biofilm; fungemia; magnetic resonance and antifungal susceptibility	N	yes
52	In vitro antimicrobial activity of ten medicinal plants against clinical isolates of oral cancer cases	Background: Suppression of immune system in treated cancer patients may lead to secondary infections that obviate the need of antibiotics. In the present study, an attempt was made to understand the occurrence of secondary infections in immuno-suppressed patients along with herbal control of these infections with the following objectives to: (a) isolate the microbial species from the treated oral…	Panghal, Manju; Kaushal, Vivek; Yadav, Jaya P.	2011	Annals of Clinical Microbiology and Antimicrobials	10.1186/1476-0711-10-21	2011-05	10				N	no	review
53	Efficacy of denture cleansers in reducing microbial counts from removable partial dentures: A short-term clinical evaluation	This clinical study investigated if daily immersion in denture cleansers reduces microbial counts on removable partial denture's (RPD) biofilm. Twenty-five RPD wearer volunteers were selected and instructed to complement the hygiene of their dentures by immersing them in an enzymatic peroxide-based denture cleanser (Polident® 3 minute) once a day for 3 min for a period of 15 days. The biofilm was…	de Lucena-Ferreira, Silvia Carneiro; Cavalcanti, Indira Moraes Gomes; Del Bel Cury, Altair Antoninha	2013	Brazilian Dental Journal	10.1590/0103-6440201302183	2013-07	24	4	353-356	Biofilms; Denture cleansers; Removable partial denture	N	no	Antibiofilms in vitro study
54	Screening the pathogen box for identification of candida albicans biofilm inhibitors	Candida albicans remains the main causative agent of candidiasis, one of the most frequent nosocomial infections, with unacceptably high mortality rates. Biofilm formation is a major risk factor for invasive candidiasis, as Candida biofilms display high-level resistance to most antifungal agents. In this work we have screened the Pathogen Box chemical library (Medicines for Malaria Venture [MMV],…	Vila, Taissa; Lopez-Ribot, Jose L.	2017	Antimicrobial Agents and Chemotherapy	10.1128/AAC.02006-16	2017-01	61	1		Candida albicans; Biofilms; Antifungals; Drug screening; Pathogen Box	N	yes
55	Pulsed light for the inactivation of fungal biofilms of clinically important pathogenic Candida species	Microorganisms are naturally found as biofilm communities more than planktonic free-floating cells; however, planktonic culture remains the current model for microbiological studies, such as disinfection techniques. The presence of fungal biofilms in the clinical setting has a negative impact on patient mortality, as Candida biofilms have proved to be resistant to biocides in numerous in vitro st…	Garvey, Mary; Andrade Fernandes, Joao Paulo; Rowan, Neil	2015	Yeast	10.1002/yea.3077	2015-07	32	7	533-540	Candida; Pathogenic; Sessile communities; Surfaces; UV inactivation; Yeast	N	no	Antibiofilms in vitro study
56	Biofilms: Microbes and disease	Bacteria that attach to surface aggregate in a hydrated polymeric matrix of their own synthesis to form biofilms. These represent microbial societies with their own defense and communication system. Transitioning from acute to chronic infection is frequently associated with biofilm formation. Bacteria in biofilms are innately more resistant to antimicrobial agents. The presence of indwelling medi…	Aparna, Madhu Sharma; Yadav, Sarita	2008	Brazilian Journal of Infectious Diseases	10.1590/S1413-86702008000600016	2008	12	6	526-530	Candida; Biofilms; Staphylococci; Pseudomonas	N	no	not candida
57	The antimicrobial effects of Citrus limonum and Citrus aurantium essential oils on multi-species biofilms	The aim of this study was to evaluate the effects of Citrus limonum and Citrus aurantium essential oils (EOs) compared to 0.2% chlorhexidine (CHX) and 1% sodium hypochlorite (NaOCl) on multispecies biofilms formed by Candida albicans, Enterococcus faecalis and Escherichia coli. The biofilms were grown in acrylic disks immersed in broth, inoculated with microbial suspension (106 cells/mL) and incu…	Oliveira, Sarah Almeida Coelho; Zambrana, Jéssica Rabelo Mina; Di Iorio, Fernanda Bispo Reis; Pereira, Cristiane Aparecida; Jorge, Antonio Olavo Cardoso	2014	Brazilian Oral Research	10.1590/S1806-83242013005000024	2014-01	28	1	22-27	Biofilms; Citrus aurantium; Citrus limonum	N	no	Not Invasive Candidiasis
58	Surveillance on secular trends of incidence and mortality for device-associated infection in the intensive care unit setting at a tertiary medical center in Taiwan, 2000-2008: A retrospective observational study	Background: Device-associated infection (DAI) plays an important part in nosocomial infection. Active surveillance and infection control are needed to disclose the specific situation in each hospital and to cope with this problem effectively. We examined the rates of DAI by antimicrobial-resistant pathogens, and 30-day and in-hospital mortality in the intensive care unit (ICU).Methods: Prospectiv…	Chen, Yin Yin; Chen, Liang Yu; Lin, Seng Yi; Chou, Pesus; Liao, Shu Yuan; Wang, Fu Der	2012	BMC Infectious Diseases	10.1186/1471-2334-12-209	2012-09	12			Surveillance; Device-associated infection; Infection control; Intensive care unit; Secular trend	N	no	Not Invasive Candidiasis
59	Reducing the risk of infection associated with vascular access devices through nanotechnology: A perspective	Intravascular catheter-related infections are still a major problem in health care and are associated with significant morbidity, mortality, and additional cost. The formation of microbial biofilm on catheters makes these infections particularly complicated, as microbial cells that detach from the biofilm can lead to infection, and because these microorganisms are highly resistant to many antimic…	Zhang, Li; Keogh, Samantha; Rickard, Claire M.	2013	International Journal of Nanomedicine	10.2147/IJN.S50312	2013-11	8		4453-4466	Biofilm; Catheter related infections; Nanotechnology	N	no	Review
60	Echinocandins for the Nursery: An Update	As the incidence rates of neonatal invasive fungal infection (IFI) have been increasing over the last years, research efforts have been addressed towards identifying both effective preventative strategies, and efficacious and well-tolerated antifungal drugs. Historically, the first options in treatment of neonatal IFI have been -and currently are- fluconazole and amphotericin B. However, these tw…	Manzoni, Paolo; K. Benjamin, Daniel; Franco, Caterina; Rizzollo, Stefano; Stronati, Mauro; Watt, Kevin; Cohen-Wolkowiez, Michael; Jacqz-Aigrain, Evelyne	2013	Current Drug Metabolism	10.2174/1389200211314020008	2013-01	14	2	203-207		Y	yes
61	Long-term efficacy of denture cleansers in preventing Candida spp. Biofilm recolonization on liner surface	This study evaluated the long-term efficacy of denture cleansers against Candida spp. biofilm recolonization on liner surface. Specimens were fabricated of a poly(methyl methacrylate)-based denture liner and had their surface roughness evaluated at baseline and after cleansing treatments. C. albicans or C. glabrata biofilms were formed on liner surface for 48 h, and then the specimens were random…	Vieira, Ana Paula Coelho; Senna, Plínio Mendes; da Silva, Wander José; Del Bel Cury, Altair Antoninha	2010	Brazilian Oral Research	10.1590/S1806-83242010000300014	2010-07	24	3	342-348	Biofilms; Denture; Candidiasis; Complete	Y	yes
62	The role of Candida albicans in root caries biofilms: an RNA-seq analysis	Objective This study sought to analyze the gene expression of Candida albicans in sound root surface and root caries lesions, exploring its role in root caries pathogenesis. Methodology The differential gene expression of C. albicans and the specific genes related to cariogenic traits were studied in association with samples of biofilm collected from exposed sound root surface (SRS, n=10) and fro…	Ev, Laís Daniela; Damé-Teixeira, Nailê; DO, Thuy; Maltz, Marisa; Parolo, Clarissa Cavalcanti Fatturi	2020	Journal of applied oral science : revista FOB	10.1590/1678-7757-2019-0578	2020	28		e20190578-e20190578		N	no	review
63	Characteristics, Clinical Relevance, and the Role of Echinocandins in Fungal-Bacterial Interactions	Fungal-bacterial interactions are common in the environment. The interactions between invasive fungi (eg, Candida species and Aspergillus species) and pathogenic bacteria can be particularly significant in the outcome of human infections. Study of these interactions in vivo using murine or invertebrate models, such as Caenorhabditis elegans or Galleria mellonella, has been very helpful in increas…	Arvanitis, Marios; Mylonakis, Eleftherios	2015	Clinical Infectious Diseases	10.1093/cid/civ816	2015-12	61		S630-S634	aspergillosis; Caenorhabditis elegans; candidiasis; caspofungin; micafungin	N	no	not candida
64	Association between Candida biofilm-forming bloodstream isolates and the clinical evolution in patients with candidemia: An observational nine-year single center study in Mexico	Background: Candidemia is one of the most common nosocomial infections globally and it is associated with considerable excess mortality and costs. Abreast, biofilm-forming strains are associated with even higher mortality rates and poor prognosis for the patient. Aims: To evaluate a possible association between the biofilm-forming capability of Candida bloodstream isolates and the clinical evolut…	Treviño-Rangel, Rogelio de J.; Peña-López, Cynthia D.; Hernández-Rodríguez, Pedro A.; Beltrán-Santiago, Dinael; González, Gloria M.	2018	Revista Iberoamericana de Micologia	10.1016/j.riam.2017.01.005	2018-01	35	1	11-16	Candidemia; Biofilm formation; Epidemiology; Mortality; Risk factor	Y	yes
65	Identificação molecular e suscetibilidade antifúngica de Candida parapsilosis isoladas no Ceará, Brasil	Introduction: C. parapsilosis is the second or third most isolated yeast from blood cultures in various parts of the world. It is a commonly isolated pathogen in Brazil and Ceará. C. parapsilosis is liable to form biofilms on catheters and other medical devices, which contributes to the spread of this yeast. Objective: The objective of this study was to identify and assess the antifungal suscepti…	Menezes, Everardo Albuquerque; De Vasconcelos Júnior, Antônio Alexandre; Cunha, Francisco Afrânio; Dos Santos Oliveira Cunha, Maria Conceição; Braz, Bárbara Helena Lima; Capelo, Ligya Guimarães; Silva, Carlla Lorena Façanha	2012	Jornal Brasileiro de Patologia e Medicina Laboratorial	10.1590/S1676-24442012000600005	2012-12	48	6	415-420	Candida parapsilosis; Antifungals; Molecular identification	Y	yes
66	Candida auris—the growing menace to global health	A paradigm shift of candidiasis from Candida albicans to non-albicans Candida species has fundamentally increased with the advent of C. auris. C. auris, despite being a newly emerged multidrug-resistant fungal pathogen, is associated with severe invasive infections and outbreaks with high mortality rates. Initially reported from Japan in 2009, C. auris have now been found in different countries o…	Lone, Shabir A.; Ahmad, Aijaz	2019	Mycoses	10.1111/myc.12904	2019-08	62	8	620-637	Candida auris; candidemia; epidemiology; multidrug resistance	N	no	Guideline Clinical Practice
67	Novel strategies to prevent catheter-associated infections in oncology patients	Aggressive cytotoxic treatment of cancer contributes to the growing number of life-threatening infections. Vascular catheters create predominant risks for staphylococcal, enterococcal and candida blood stream infections. Although the contaminating microorganisms may be few in number, the altered host immune response in the presence of such implants as well as disease-associated immunosuppression …	Schierholz, Jörg Michael; Beuth, J.; Rump, A.; König, D. P.; Pulverer, G.	2001	Journal of Chemotherapy	10.1179/joc.2001.13.supplement-2.239	2001	13		239-250	Oncology; Catheter infection; Drug delivery; Infection prevention	Y	yes
68	Is Biofilm Production a Predictor of Catheter-Related Candidemia?	Catheter-related candidemia (CRC) is typically a biofilm related disease, but it is mostly unknown if the production of biofilm is a feature exclusively shown by Candida spp. isolates causing CRC. We performed an in vitro biofilm assay using Candida isolates obtained from the blood of patients with candidemia. We demonstrated that biofilm production was not a good predictor of catheter-related ca…	Guembe, María; Guinea, Jesús; Marcos-Zambrano, Laura; Fernández-Cruz, Ana; Peláez, Teresa; Muñoz, Patricia; Bouza, Emilio	2014	Medical Mycology	10.1093/mmy/myt031	2014	52	4	407-410	Mortality; Biofilm production; Biofilm-forming isolates; Catheter-related candidemia; Intravascular catheters	Y	yes
69	Virulence Factors in Candida species	Fungal diseases are severe and have very high morbidity as well as up to 60% mortality for patients diagnosed with invasive fungal infection. In this review, in vitro and in vivo studies provided us with the insight into the role of Candida virulence factors that mediate their success as pathogens, such as: membrane and cell wall (CW) barriers, dimorphism, biofilm formation, signal transduction p…	Staniszewska, Monika	2019	Current Protein & Peptide Science	10.2174/1389203720666190722152415	2019-09	21	3	313-323		Y	yes
70	Update on the management of Candida infections in preterm neonates	Invasive fungal infections in preterm neonates in the neonatal intensive care unit are predominantly caused by Candida spp, and have a high burden of morbidity and mortality. Effective prophylactic strategies have recently become available, but the identification of the best possible strategies to manage high-risk infants is still a priority. Choice and use of appropriate antifungal drugs needs c…	Manzoni, P.; Mostert, M.; Castagnola, E.	2015	Archives of Disease in Childhood: Fetal and Neonatal Edition	10.1136/archdischild-2012-303350	2015-09	100	5	F454-F459		Y	no	Not Invasive Candidiasis
71	Time-lapse tracking of Candida tropicalis biofilm formation and the antifungal efficacy of liposomal amphotericin B	Candida species bloodstream infection, or candidemia, remains an important health issue with high morbidity and mortality. Bloodstream infections caused by Candida species are often associated with the ability of Candida to form biofilms on medical devices, such as central venous catheters. Non-albicans Candida species have been increasing gradually in clinical settings. Another Candida species, …	Kawai, Akira; Yamagishi, Yuka; Mikamo, Hiroshige	2017	Japanese Journal of Infectious Diseases	10.7883/yoken.JJID.2016.574	2017	70	5	559-564	Biofilm; C. Tropicalis; Liposomal Amphotericin B (LAB)	N	no	Not Invasive Candidiasis
72	Chloroquine sensitizes biofilms of Candida albicans to antifungal azoles	Biofilms formed by Candida albicans, a human pathogen, are known to be resistant to different antifungal agents. Novel strategies to combat the biofilm associated Candida infections like multiple drug therapy are being explored. In this study, potential of chloroquine to be a partner drug in combination with four antifungal agents, namely fluconazole, voriconazole, amphotericin B, and caspofungin…	Shinde, Ravikumar Bapurao; Raut, Jayant Shankar; Chauhan, Nitin Mahendra; Karuppayil, Sankunny Mohan	2013	Brazilian Journal of Infectious Diseases	10.1016/j.bjid.2012.11.002	2013-07	17	4	395-400	Candida albicans; Biofilm; Antifungal; Chloroquine; Combination; Drug resistance	N	yes
73	In vitro effect of low-level laser therapy on typical oral microbial biofilms	The aim of this study was to evaluate the effect of specific parameters of low-level laser therapy (LLLT) on biofilms formed by Streptococcus mutans, Candida albicans or an association of both species. Single and dual-species biofilms - SSB and DSB - were exposed to laser doses of 5, 10 or 20 J/cm2 from a near infrared InGaAsP diode laser prototype (LASERTable; 780 ± 3 nm, 0.04 W). After irradiat…	Basso, Fernanda G.; Oliveira, Camila F.; Fontana, Amanda; Kurachi, Cristina; Bagnato, Vanderlei S.; Spolidório, Denise M.P.; Hebling, Josimeri; de Souza Costa, Carlos A.	2011	Brazilian Dental Journal	10.1590/s0103-64402011000600011	2011	22	6	502-510	Candida albicans; Biofilm; Streptococcus mutans; Low level laser therapy	N	yes
74	Cell viability of Candida albicans against the antifungal activity of thymol	Candida albicans is a commensal fungus, but circumstantially it may cause superficial infections of the mucous membranes, such as denture stomatitis, when a biofilm is formed on the surface of dental prostheses. This study evaluated the cell viability of C. albicans biofilms against the antifungal activity of thymol when compared with miconazole, by the fluorescence imaging using SYTO 9 and propi…	de Vasconcelos, Lais Cesar; Sampaio, Fabio Correia; Albuquerque, Allan de Jesus dos Reis; Vasconcelos, Laurylene Cesar de Souza	2014	Brazilian Dental Journal	10.1590/0103-6440201300052	2014	25	4	277-281	Candida albicans; Microbial viability; Thymol	N	no	Antibiofilms in vitro study
75	Biofilms and catheter-associated urinary tract infections	Urinary catheter-related infections are commonly seen in several different patient populations and lead to substantial morbidity. The overall health care costs caused by these infections are sizable given how often urinary catheters are used in acute care settings, extended care facilities, and in persons with injured spinal cords. Recent attention has appropriately focused on biofilm development…	Saint, Sanjay; Chenoweth, Carol E.	2003	Infectious Disease Clinics of North America	10.1016/S0891-5520(03)00011-4	2003	17	2	411-432		N	no	Antibiofilms in vitro study
76	Catheter associated urinary tract infections	Urinary tract infection attributed to the use of an indwelling urinary catheter is one of the most common infections acquired by patients in health care facilities. As biofilm ultimately develops on all of these devices, the major determinant for development of bacteriuria is duration of catheterization. While the proportion of bacteriuric subjects who develop symptomatic infection is low, the hi…	Nicolle, Lindsay E.	2014	Antimicrobial Resistance and Infection Control	10.1186/2047-2994-3-23	2014-07	3	1		Bacteriuria; Health care acquired infection; Indwelling urethral catheter; Urinary catheter; Urinary tract infection	N	no	Not clinical isolates
77	Atividade antimicrobiana do óleo essencial de Cymbopogon citratus (DC) Stapf. sobre Staphylococcus spp., Streptococcus mutans e Candida spp	Medicinal plants with fungicide action, antibacterial and anti-inflammatory effects are under investigation. The main purpose of this work was to evaluate the antimicrobial activity of the essential oil from Cymbopogon citratus (DC) Stapf. on strains of Staphylococcus spp., Streptococcus mutans and Candida spp. with planktonic and biofilm growth. To study the micro-organisms in planktonic cells, …	Almeida, R. B.A.; Akisue, G.; Cardoso, L. M.L.; Junqueira, J. C.; Jorge, A. O.C.	2013	Revista Brasileira de Plantas Medicinais	10.1590/S1516-05722013000400002	2013	15	4	474-482	Biofilm; Antimicrobial; Candida spp.; Essential oil; Staphylococcus spp.; Streptococcus mutans.Streptococcus mutans	N	no	Not clinical isolates
78	Anti-biofilm and hemolytic effects of cymbopogon citratus (dc) stapf essential oil	Objective: To perform chemical analysis and to evaluate the anti-biofilm and hemolytic effect of the essential oil of Cymbopogon citratus. Material and Methods: Gaseous chromatography coupled to mass spectrometer was performed for chemical characterization of the essential oil. To verify the antimicrobial action, the Minimum Inhibitory Concentration (MIC), Minimum Bactericidal Concentration (MBC)…	Da Silva, Naiana Braga; Lucena Rangel, Marianne De; De Castro, Ricardo Dias; De Lima, Jefferson Muniz; Cançado Castellano, Lúcio Roberto; Gondim Valença, Ana Maria; Cavalcanti, Alessandro Leite	2019	Pesquisa Brasileira em Odontopediatria e Clinica Integrada	10.4034/PBOCI.2019.191.103	2019	19	1		Biofilms; Cymbopogon; Drug Evaluation; Medicinal; Plants; Preclinical	N	no	Antibiofilms in vitro study
79	Exopolysaccharide matrix of developed Candida albicans biofilms after exposure to antifungal agents	This study aimed to evaluate the effects of fluconazole or nystatin exposure on developed Candida albicans biofilms regarding their exopolysaccharide matrix. The minimal inhibitory concentration (MIC) against fluconazole or nystatin was determined for C. albicans reference strain (ATCC 90028). Poly(methlymethacrylate) resin (PMMA) specimens were fabricated according to the manufacturer's instruct…	Da Silva, Wander José; Gonçalves, Letícia Machado; Seneviratne, Jayampath; Parahitiyawa, Nipuna; Samaranayake, Lakshman Perera; Del Bel Cury, Altair Antoninha	2012	Brazilian Dental Journal	10.1590/S0103-64402012000600016	2012	23	6	716-722	Candida albicans; Biofilm; Antifungal agents; Denture bases	N	no	not candida
80	Arachidonic acid affects biofilm formation and PGE2 level in Candida albicans and non-albicans species in presence of subinhibitory concentration of fluconazole and terbinafine	Candida albicans utilizes arachidonic acid (AA) released during the course of infection (Candidiasis) from phospholipids of infected host cell membranes and synthesizes extracellular prostaglandin(s) which play an important role in hyphae formation and host cell damage. C. albicans biofilms secrete significantly more prostaglandin(s) and evidence suggests that Candida biofilms have dramatically r…	Mishra, Nripendra Nath; Ali, Shakir; Shukla, Praveen K.	2014	Brazilian Journal of Infectious Diseases	10.1016/j.bjid.2013.09.006	2014	18	3	287-293	Candida albicans; AmBR; Arachidonic acid; Candida tropicalis; FDA; Prostaglandin E2	N	no	Antibiofilms in vitro study
81	Effectiveness of 2% peracetic acid for the disinfection of gutta-percha cones	The aim of this study was to evaluate the effectiveness of 2% peracetic acid for the disinfection of gutta-percha cones contaminated in vitro with Escherichia coli, Staphylococcus aureus, Streptococcus mutans, Candida albicans and Bacillus subtilus (in spore form). Two hundred and twenty-five gutta-percha cones were contaminated with standardized suspensions of each microorganism and incubated at…	Salvia, Ana Carolina Rodrigues Danzi; Teodoro, Guilherme Rodrigues; Balducci, Ivan; Koga-Ito, Cristiane Yumi; de Oliveira, Simone Helena Gonçalves	2011	Brazilian Oral Research	10.1590/S1806-83242011000100005	2011	25	1	23-27	Microbiology; Disinfection; Endodontics	N	yes
82	Factors predictive of treatment failure in staphylococcal prosthetic vascular graft infections: A prospective observational cohort study: Impact of rifampin	Background: There exists considerable debate concerning management of prosthetic vascular graft infection (PVGI), especially in terms of antimicrobial treatment. This report studies factors associated with treatment failure in a cohort of patients with staphylococcal PVGI, along with the impact of rifampin (RIF).Methods: All data on patients with PVGI between 2006 and 2010 were reviewed. Cure was…	Legout, Laurence; Delia, Piervito; Sarraz-Bournet, Béatrice; Rouyer, Cécile; Massongo, Massongo; Valette, Michel; Leroy, Olivier; Haulon, Stephan; Senneville, Eric	2014	BMC Infectious Diseases	10.1186/1471-2334-14-228	2014-04	14	1		Staphylococci; Prosthesis infection; Rifampin; Vascular graft infection	Y	yes
83	Effect of an acrylic resin combined with an antimicrobial polymer on biofilm formation	Objectives: The purpose of this study was to evaluate the antimicrobial activity of an acrylic resin combined with an antimicrobial polymer poly (2-tert-butylaminoethyl) methacrylate (PTBAEMA) to inhibit Staphylococcus aureus, Streptococcus mutans and Candida albicans biofilm formation. Material and Methods: Discs of a heat-polymerized acrylic resin were produced and divided according to PTBAEMA …	Marra, Juliê; Paleari, André Gustavo; Rodriguez, Larissa Santana; Leite, Andressa Rosa Perin; Pero, Ana Carolina; Compagnoni, Marco Antonio	2012	Journal of Applied Oral Science	10.1590/S1678-77572012000600009	2012	20	6	643-648	Biofilms; Acrylic resins; Dental materials; Polymers	N	no	Not Invasive Candidiasis
84	Candida parapsilosis complex water isolates from a haemodialysis unit: Biofilm production and in vitro evaluation of the use of clinical antifungals	Candida parapsilosis, currently divided into three distinct species, proliferates in glucose-rich solutions and has been associated with infections resulting from the use of medical devices made of plastic, an environment common in dialysis centres. The aims of this study were (i) to screen for Candida orthopsilosis and Candida metapsilosis (100 environmental isolates previously identified as C. …	Pires, Regina Helena; dos Santos, Jaime Maia; Zaia, José Eduardo; Martins, Carlos Henrique Gomes; Mendes-Giannini, Maria José Soares	2011	Memorias do Instituto Oswaldo Cruz	10.1590/S0074-02762011000600002	2011	106	6	646-654	Candida parapsilosis; Biofilm; Candida orthopsilosis; Haemodialysis solution	N	no	review
85	Incidence, risk factors, microbiology of venous catheter associated bloodstream infections - A prospective study from a tertiary care hospital	Purpose : Central venous catheters (CVCs) though indispensable in current medical and intensive care treatment, also puts patients at risk of catheter related infection (CRI) resulting in increased morbidity and mortality. We analysed the incidence, risk factors, bacteriological profile and antimicrobial susceptibility pattern of the isolates in central venous catheter associated bloodstream infe…	Kaur, M.; Gupta, V.; Gombar, S.; Chander, J.; Sahoo, T.	2015	Indian Journal of Medical Microbiology	10.4103/0255-0857.153572	2015-04	33	2	248-254	multidrug resistance; Antimicrobial susceptibility; biofilm formation; CVC-BSI; S. aureus	N	no	review
86	Evaluation of caries-associated virulence of biofilms from Candida albicans isolated from saliva of pediatric patients with sickle-cell anemia	Aprevious study demonstrated that the amount of Candida spp. in saliva is higher in children with sickle-cell disease. The results from a recent study demonstrate its participation in the etiology of dental caries. Objective: This study assessed caries-associated virulence (production of acid, extracellular polysaccharides, proteins and metabolic activity) of biofilms from Candida albicans isolat…	Brighenti, Fernanda Lourenção; Medeiros, Amanda Coelho; Matos, Bruno Mello; Ribeiro, Zulene Eveline Abreu; Koga-Ito, Cristiane Yumi	2014	Journal of Applied Oral Science	10.1590/1678-775720130603	2014	22	6	484-489	Biofilms; Candida spp; Dental caries; Sickle cell anemia	N	no	caso clinico
87	Synergistic combinations of antifungals and anti-virulence agents to fight against Candida albicans	Candida albicans, one of the pathogenic Candida species, causes high mortality rate in immunocompromised and high-risk surgical patients. In the last decade, only one new class of antifungal drug echinocandin was applied. The increased therapy failures, such as the one caused by multidrug resistance, demand innovative strategies for new effective antifungal drugs. Synergistic combinations of anti…	Cui, Jinhui; Ren, Biao; Tong, Yaojun; Dai, Huanqin; Zhang, Lixin	2015	Virulence	10.1080/21505594.2015.1039885	2015-01	6	4	362-371	Virulence factors; Candida albicans; Drug resistance; Antifungal drug; Synergy	N	no	review
88	Bench-to-bedside review: Therapeutic management of invasive candidiasis in the intensive care unit	Candida is one of the most frequent pathogens in bloodstream infections, and is associated with significant morbidity and mortality. The epidemiology of species responsible for invasive candidiasis, both at local and worldwide levels, has been changing - shifting from Candida albicans to non-albicans species, which can be resistant to fluconazole (Candida krusei and Candida glabrata) or difficult…	Bassetti, Matteo; Mikulska, Małgorzata; Viscoli, Claudio	2010	Critical Care	10.1186/cc9239	2010-12	14	6			Y	no	Antibiofilms in vitro study
89	Biofilm fúngico asociado a dispositivo intravascular de larga permanencia: Complicaciones y dificultades terapéuticas	Las infecciones fúngicas asociadas a biofilms en dispositivos biomédicos son refractarias al tratamiento antifúngico y habitualmente se requiere del retiro oportuno del dispositivo, así como la administración de antifúngicos sistémicos. Presentamos el caso de una paciente mujer de 36 años que recibe terapia para el dolor administrada por dispositivo intravascular de larga permanencia, catéter Por…	Maquera-Afaray, Julio; Pérez-Lazo, Giancarlo; Soca, Renzo; Castillo-Córdova, Raúl	2018	Horizonte Médico (Lima)	10.24265/horizmed.2018.v18n2.13	2018-12	18	2	86-91		N	yes
90	Ventilator associated pneumonia and infection control	Ventilator associated pneumonia (VAP) is the leading cause of morbidity and mortality in intensive care units. The incidence of VAP varies from 7% to 70% in different studies and the mortality rates are 20-75% according to the study population. Aspiration of colonized pathogenic microorganisms on the oropharynx and gastrointestinal tract is the main route for the development of VAP. On the other …	Alp, Emine; Voss, Andreas	2006	Annals of Clinical Microbiology and Antimicrobials	10.1186/1476-0711-5-7	2006	5				N	no
91	In vitro evaluation of antibiotic lock technique for the treatment of candida albicans, C. glabrata, and C. tropicalis biofilms	Candidaemia associated with intravascular catheter-associated infections is of great concern due to the resulting high morbidity and mortality. The antibiotic lock technique(ALT) was previously introduced to treat catheter-associated bacterial infections without removal of catheter. So far, the efficacy of ALT against Candida infections has not been rigorously evaluated. We investigated in vitro …	Ko, Kwan Soo; Lee, Ji Young; Song, Jae Hoon; Peck, Kyong Ran	2010	Journal of Korean Medical Science	10.3346/jkms.2010.25.12.1722	2010-12	25	12	1722-1726	Candida; Biofilms; Antibiotic lock technique	Y	yes
92	Kan Kültürlerinden İzole Edilen Candida Suşlarinda Antifungal Duyarlilig̀in ve Bazi Virülans Faktörlerinin Araştirilmasi ve RAPD-PCR ile Genotiplendirilmesi	Candidemia is a serious clinical picture with a rather high mortality. Early diagnosis and appropriate treatment is crucial in this picture especially in immunocompromised cases. The aims of this retrospective study were to investigate the antifungal susceptibility patterns and to detect the presence of phospholipase, esterase and biofilm production which are excepted as virulence factors of Cand…	Gültekin, Berna; Eyigör, Mete; Tiryaki, Yasin; Kirdar, Sevin; Aydin, Neriman	2011	Mikrobiyoloji Bulteni		2011-04	45	2	306-317	Biofilm; Candidemia; Antifungal susceptibility; Candida spp.; Esterase; Genotyping; Phospholipase; RAPD-PCR	N	no	clinical practice
93	Diagnostic et traitement des infections liées aux chambres implantables	Totally implanted access port-related infections are responsible for proper complications and mortality. Recent guidelines defined intravascular catheter-related infections but this classification relies on a clinical and microbiological workup including simultaneous culture of blood drawn from the catheter and from a peripheral vein. Clinical and, eventually, echographic evaluation are mandatory…	Lebeaux, D.; Zarrouk, V.; Leflon-Guibout, V.; Lefort, A.	2010	Antibiotiques	10.1016/j.antib.2010.01.004	2010-03	12	1	17-26	Antibiotic lock therapy; Bloodstream infection; Oncology; Staphylococcus aureus; Totally implanted access port	N	no
94	Avoiding Trouble Down the Line: The Management and Prevention of Hemodialysis Catheter-Related Infections	Over the last 2 decades, hemodialysis catheter use has increased. Annually, approximately 30% of patients using a central venous catheter (CVC) experience a septic or bacteremic episode and are subsequently at risk of its associated long-term complications and mortality. Because of the serious clinical and financial impact of hemodialysis catheter-related bacteremias (HCRIs), standardized, valida…	Lok, Charmaine E.	2006	Advances in Chronic Kidney Disease	10.1053/j.ackd.2006.04.009	2006-07	13	3	225-244	Hemodialysis; Antimicrobial; Antibiotic; Bacteremia; Central venous catheters	Y	yes
95	Infection of intravascular prostheses: how to treat other than surgery	Long-term antimicrobial therapy may be effective in some patients with intravascular prosthesis infection. However, this approach does not represent an alternative to surgery when this is feasible, but is merely the best opportunity for patients too ill to tolerate a re-intervention. Prosthetic valve endocarditis may be treated with antibiotic therapy alone in selected patients who are haemodynam…	Utili, Riccardo; Durante-Mangoni, Emanuele; Tripodi, Marie Françoise	2007	International Journal of Antimicrobial Agents	10.1016/j.ijantimicag.2007.06.028	2007-11	30	SUPPL. 1	42-50	Antibiotics; Aortic prosthesis; Long-term treatment; Pace-maker endocarditis; Prosthetic valve endocarditis	N	no	Guideline Clinical Practice
96	Facteurs pronostiques des infections à Candida : un enjeu pour améliorer la prise en charge et diminuer la mortalité des patients			2008	Reanimation	10.1016/S1624-0693(08)74004-0	2008-09	17	6 SUPPL. 2	4-6		Y	no	Antibiofilms in vitro study
97	Biofilm formation of Candida spp. isolates from patients at a cardiothoracic intensive care unit	Invasive Candida infections in seriously ill patients are rare but associated with high mortality, while Candida colonization of the mucocuteneous surfaces is common in patients admitted to intensive care units. To investigate biofilm formation as a possible virulence factor, we analyzed the biofilm formation of 128 non-invasive isolates from long-term ICU patients and that of 106 invasive bloods…	Tobudic, Selma; Kratzer, Christina; Lassnigg, Andrea; Willinger, Birgit; Graninger, Wolfgang; Presterl, Elisabeth	2011	International Journal of Artificial Organs	10.5301/ijao.5000028	2011-09	34	9	818-823	Biofilm; Candida spp.; Invasive isolates; Non-invasive isolates	N	no	Antibiofilms in vitro study
98	Update on pathogenesis and diagnosis of intravascular catheter-related infections	Infections associated with the use of intravascular catheters cause a substantial morbidity and mortality. New knowledge in the pathogenesis of catheter related bloodstream infections has led to advances in the prevention and management of these infections. The purpose of the present chapter is to review the most relevant data published recently on pathogenesis and diagnosis of intravascular cath…	Pascual, Álvaro; Cercenado, Emilia; Salavert, Miguel; Elías García-Sánchez, José; Eiros, José María; Liñares, Josefina; Fernández, Cristina; Vila, Jordi	2011	Enfermedades Infecciosas y Microbiologia Clinica	10.1016/S0213-005X(11)70032-5	2011-03	29	SUPPL. 4	16-21	Biofilm; Staphylococcus; Blood culture; Intravascular catheter	N	yes
99	ZCF32, a fungus specific Zn(II)2 Cys6 transcription factor, is a repressor of the biofilm development in the human pathogen Candida albicans	As a human fungal pathogen, Candida albicans can cause a wide variety of disease conditions ranging from superficial to systemic infections. Many of these infections are caused by an inherent ability of the pathogen to form biofilms on medical devices resulting in high mortality. Biofilms formed by C. albicans are a complex consortium of yeast and hyphal cells embedded in an extracellular matrix …	Kakade, Pallavi; Sadhale, Parag; Sanyal, Kaustuv; Nagaraja, Valakunja	2016	Scientific Reports	10.1038/srep31124	2016-08	6				N	no	Antibiofilms in vitro study
100	Hydrophobicity of antifungal ß-peptides is associated with their cytotoxic effect on in vitro human colon Caco-2 and liver HepG2 cells	The widespread distribution of fungal infections, with their high morbidity and mortality rate, is a global public health problem. The increase in the population of immunocompromised patients combined with the selectivity of currents treatments and the emergence of drugresistant fungal strains are among the most imperative reasons to develop novel antifungal formulations. Antimicrobial ß-peptides…	Mora-Navarro, Camilo; Méndez-Vega, Janet; Caraballo-León, Jean; Lee, Myung Ryul; Palecek, Sean; Torres-Lugo, Madeline; Ortiz-Bermúdez, Patricia	2016	PLoS ONE	10.1371/journal.pone.0149271	2016-03	11	3			Y	yes
101	An optimized lock solution containing micafungin, ethanol and doxycycline inhibits candida albicans and mixed C. albicans-staphyloccoccus aureus biofilms	Candida albicans is a major cause of catheter-related bloodstream infections and is associated with high morbidity and mortality. Due to the propensity of C. albicans to form drugresistant biofilms, the current standard of care includes catheter removal; however, reinsertion may be technically challenging or risky. Prolonged exposure of an antifungal lock solution within the catheter in conjuncti…	Lown, Livia; Peters, Brian M.; Walraven, Carla J.; Noverr, Mairi C.; Lee, Samuel A.	2016	PLoS ONE	10.1371/journal.pone.0159225	2016-07	11	7			Y	no	not candida
102	Candida albicans biofilm chip (CaBChip) for high-throughput antifungal drug screening.	Candida albicans remains the main etiological agent of candidiasis, which currently represents the fourth most common nosocomial bloodstream infection in US hospitals. These opportunistic infections pose a growing threat for an increasing number of compromised individuals, and carry unacceptably high mortality rates. This is in part due to the limited arsenal of antifungal drugs, but also to the …	Srinivasan, Anand; Lopez-Ribot, Jose L.; Ramasubramanian, Anand K.	2012	Journal of visualized experiments : JoVE	10.3791/3845	2012		65			N	no	review
103	Clinico-microbiological study of candidemia in a tertiary care hospital of southern part of India	Background and objectives: Over the last two decades, both the incidence of nosocomial candidaemia and the proportion of blood stream infection due to Candida spp. other than Candida albicans have increased. The aims of this study was to identify different species of Candida and risk factors associated with bloodstream infection and detection of biofilm production. Materials and methods: This stu…	Banerjee, Barnini; Saldanha Dominic, R. M.; Baliga, Srikala	2015	Iranian Journal of Microbiology		2015	7	1	55-61	Biofilm; Candidemia; Non–albicans candida spp	Y	yes
104	Vascular catheter colonization: Surveillance based on culture of needleless connectors	Background: Superficial culture has a high negative predictive value in the assessment of catheter tip colonization (CC) and catheter-related bloodstream infection (C-RBSI). However, the process of hub culture requires the hubs to be swabbed, and this carries a risk of dislodging the biofilm. At present, most catheter hubs are closed by needleless connectors (NCs) that are periodically replaced. …	Pérez-Granda, María Jesús; Guembe, María; Cruces, Raquel; Bouza, Emilio	2016	Critical Care	10.1186/S13054-016-1334-1	2016	20	1		Catheter colonization; Catheter-related bloodstream infection; Flushing; Hub culture; Needleless connectors; Superficial culture	N	no
105	From Biology to Drug Development: New Approaches to Combat the Threat of Fungal Biofilms	© 2014 American Society for Microbiology. Fungal infections constitute a major threat to an escalating number of critically ill patients. Fungi are eukaryotic organisms and, as such, there is a limited armamentarium of antifungal drugs, which leads to high mortality rates. Moreover, fungal infections are often associated with the formation of biofilms, which contribute to virulence and further co…	Pierce, Christopher G.; Srinivasan, Anand; Ramasubramanian, Anand K.; López-Ribot, José L.	2015	Microbiology Spectrum	10.1128/microbiolspec.mb-0007-2014	2015-06	3	3			N	no	Antibiofilms in vitro study
106	Investigation of possible virulence factors in Candida strains isolated from blood cultures	Background: The Candida species, which are one of the most common causes of nosocomial bloodstream infections, present with high mortality and morbidity rates. This study aims to investigate the production of esterase, phospholipase, proteinase, and biofilm formation ability of the Candida strains isolated from the blood cultures. Materials and Methods: Between June 2011 and July 2012, the Candid…	Atalay, Mustafa Altay; Koc, A. N.; Demir, G.; Sav, H.	2015	Nigerian Journal of Clinical Practice	10.4103/1119-3077.146979	2015-01	18	1	52-55	Biofilm; Candidemia; Esterase; Phospholipase; Blood culture; Proteinase	N	no	Antibiofilms in vitro study
107	An alarming increase of fungal infections in intensive care unit: Challenges in the diagnosis and treatment	Introduction: Fungal infections have risen exponentially and are a cause of significant morbidity and mortality in Intensive Care Unit. The study was done to assess the prevalence of fungal pathogens in ICU patients, their antifungal susceptibility profile and biofilm production.It also aimed at evaluating risk factors and outcome in patients infected with fungal pathogens. Material and Methods: …	Gupta, Richa; Malik, Abida; Rizvi, Meher; Ahmed, Moied	2016	Journal of Applied Pharmaceutical Science	10.7324/JAPS.2016.601118	2016	6	11	114-119	Biofilm; Mortality; Fungal infections; ICU; Risk factors	N	no	Antibiofilms in vitro study
108	A novel small molecule inhibitor of candida albicans biofilm formation, filamentation and virulence with low potential for the development of resistance	BACKGROUND/OBJECTIVES: Candida albicans is the principal causative agent of candidiasis, the most common fungal infection in humans. Candidiasis represents the third-To-fourth most frequent nosocomial infection worldwide, as this normal commensal of humans causes opportunistic infections in an expanding population of immune-And medically compromised patients. These infections are frequently assoc…	Pierce, Christopher G.; Chaturvedi, Ashok K.; Lazzell, Anna L.; Powell, Alexander T.; Saville, Stephen P.; Mchardy, Stanton F.; Lopez-Ribot, Jose L.	2015	npj Biofilms and Microbiomes	10.1038/npjbiofilms.2015.12	2015-08	1				N	no	Clinical practice update
109	The anti-biofilm potential of pomegranate (Punica granatum L.) extract against human bacterial and fungal pathogens	Infectious diseases caused by bacteria and fungi are the major cause of morbidity and mortality across the globe. Multi-drug resistance in these pathogens augments the complexity and severity of the diseases. Various studies have shown the role of biofilms in multi-drug resistance, where the pathogen resides inside a protective coat made of extracellular polymeric substances. Since biofilms direc…	Bakkiyaraj, Dhamodharan; Nandhini, Janarthanam Rathna; Malathy, Balakumar; Pandian, Shunmugiah Karutha	2013	Biofouling	10.1080/08927014.2013.820825	2013-09	29	8	929-937	anti-biofilm; antipathogenic agent; ellagic acid; pomegranate; Punica granatum	N	no	Clinical practice update
110	Properties of silver and copper nanoparticle containing aqueous suspensions and evaluation of their in vitro activity against candida albicans and staphylococcus aureus biofilms	Most microorganisms grow on surfaces as biofilms rather than as individual planktonic cells, and cells within biofilms show high levels of resistance against antimicrobial drugs. Thereby biofilm formation complicates treatment and contributes to high morbidity and mortality rates associated with infections. This study explores the physical, optical, and nano-structural properties of silver and co…	Montes, Melissa; Pierce, Christopher G.; Lopez-Ribot, Jose L.; Bhalla, Amar S.; Guo, Ruyan	2016	Journal of Nano Research	10.4028/www.scientific.net/JNanoR.37.109	2016	37		109-121	Biofilm; Colloidal; copper; Microbe; Nanoparticle; Silverc	Y	yes
111	Correct choices for correct treatments: Key issues in the management of Candida infections in preterm neonates	Invasive Candida infections (ICI) have a high burden of morbidity and mortality in the neonatal setting. Although the identification of effective prophylactic strategies has recently led to the prevention of many episodes of systemic fungal disease, the identification of effective treatment strategies is still a priority. The correct choice of the most appropriate antifungal drug for treatment of…	Manzoni, P.; Stronati, M.; Jacqz-Aigrain, E.; Maragliano, R.; Ruffinazzi, G.; Rizzollo, S.; Castagnola, E.; Farina, D.	2012	Early Human Development	10.1016/S0378-3782(12)70026-9	2012-05	88	SUPPL.2		Neonate; Candida; Biofilms; Echinocandin; Infection; Antifungal treatment	Y	yes
112	Echinocandin resistance, susceptibility testing and prophylaxis: Implications for patient management	This article addresses the emergence of echinocandin resistance among Candida species, mechanisms of resistance, factors that promote resistance and confounding issues surrounding standard susceptibility testing. Fungal infections remain a significant cause of global morbidity and mortality, especially among patients with underlying immunosupression. Antifungal therapy is a critical component of …	Perlin, David S.	2014	Drugs	10.1007/s40265-014-0286-5	2014-10	74	14	1573-1585		N	no	Antibiofilms in vitro study
113	In-vitro inhibition of biofilm formation in candida albicans and candida tropicalis by heat stable compounds in culture filtrate of aspergillus flavus	Background: Invasive candidiasis, caused mostly by Candida albicans and C. tropicalis is one of the most common causes of bloodstream infection with a substantial attributable mortality. This disease is associated with formation of structured, multilayered microbial communities known as biofilms over indwelling devices. Treatment is rendered difficult owing to factors like poor drug penetration t…	Bhattacharyya, Sayan; Gupta, Prashant; Banerjee, Gopa; Jain, Amita; Singh, Mastan	2013	Journal of Clinical and Diagnostic Research	10.7860/JCDR/2013/6020.3460	2013-10	7	10	2167-2169	Biofilm; Invasive candidiasis; Candida spp; Aspergillus flavus	N	no	Antibiofilms in vitro study
114	Prevalence of candidial infections with their antifungal susceptibility pattern in a tertiary care hospital	Morbidity and mortality due to the rise in the incidence of fungal infections has increased significantly. The genus Candida is the most common cause of fungal infection worldwide. Recent evidence suggests that majority of infections produced by this pathogen are associated with biofilm growth. Biofilms are colonies of microbial cells encased in a self produced organic polymeric matrix. The biofi…	Prabhakaran, Neelusree; Umamageswaria, S. S.M.; Muthumari; Mohan, Kalyani	2016	Journal of Pure and Applied Microbiology	10.22207/JPAM.10.4.94	2016	10	4	3173-3181	Biofilms; Candida species; CHROM agar; Minimum Inhibitory Concentration	Y	yes
115	Antifungal Activity of Helicteres isora Linn. Fruit Extracts Against Planktonic and Biofilm Growth of Candida albicans	A large population of immune compromised people is susceptible to opportunistic mycoses. Infections caused by Candida species, particularly Candida albicans, is a major cause of morbidity and mortality among the patients. Biofilm related infections of C. albicans pose a challenge to successful antifungal treatment because of their resistance to available drugs. Plants and plant derived products r…	Manke, Mahesh B.; Raut, Jayant S.; Dhawale, Shashikant C.; Karuppayil, S. Mohan	2015	Journal of Biologically Active Products from Nature	10.1080/22311866.2015.1131624	2015-09	5	5	357-364	Antimicrobial; anti-biofilm; bioactive molecule; drug resistance; phytomedicine	N	no	Antibiofilms in vitro study
116	Magnesium and Aluminium carbon nanotube composites	Carbon nanotubes are one of the most exciting discoveries of nanosized materials in the 20th century. Challenges to create materials applicable for industrial applications involve both the incorporation of the carbon nanotubes into the material and to ensure that they do not agglomerate. Aluminium and magnesium based materials are among the metals that can benefit from the incorporation of carbon…	Goh, C. S.; Gupta, M.; Jarfors, A. E.W.; Tan, M. J.; Wei, J.	2010	Key Engineering Materials	10.4028/www.scientific.net	2010	425		245-261	Al; Aluminium; Carbon nanotubes; CNT; Composites; Disintegrated melt deposition; Extrusion; Magnesium; Mechanical behavior; Mechanical properties; Mg; Powder metallurgy; Sintering	Y	yes
117	Secondary bile acids inhibit Candida albicans growth and morphogenesis	Candida albicans is one of the most common causes of fungal infections in humans with a significant mortality rate. However, the factors involved in C. albicans gastrointestinal (GI) colonization remain unclear. We hypothesize that secondary bile acids have direct antifungal activity against C. albicans and may play a critical role in maintaining GI colonization resistance against C. albicans. In…	Guinan, Jack; Villa, Pedro; Thangamani, Shankar	2018	Pathogens and Disease	10.1093/femspd/fty038	2018-04	76	3		Candida albicans; Antifungal activity; And biofilm; Germ tube; Hyphae; Secondary bile acids	N	no	Clinical practice
118	Clinical impact of antifungal susceptibility, biofilm formation and mannoside expression of candida yeasts on the outcome of invasive candidiasis in ICU: An ancillary study on the prospective amarcand2 cohort	Background: The link between Candida phenotypical characteristics and invasive candidiasis (IC) prognosis is still partially unknown. Methods: Candida strains isolated during the AmarCAND2 study were centrally analyzed for species identification, antifungal susceptibility, biofilm formation, and expression of surface and glycoconjugate mannosides. Correlation between these phenotypical features a…	Gangneux, Jean Pierre; Cornet, Muriel; Bailly, Sébastien; Fradin, Chantal; Féger, Céline; Timsit, Jean François; Leroy, Olivier; Sendid, Boualem; Bougnoux, Marie Elisabeth	2018	Frontiers in Microbiology	10.3389/fmicb.2018.02907	2018-12	9	DEC		Candida albicans; Biofilm; Invasive candidiasis; Candida glabrata; In vitro sensitivity; Mannoglycoconjugates; Oligomannosides; Virulence	Y	yes
119	Anti-candidal activity and in vitro cytotoxicity assessment of graphene nanoplatelets decorated with zinc oxide nanorods	Candida albicans is the most common pathogenic fungus that is isolated in nosocomial infections in medically and immune-compromised patients. The ability of C. albicans to convert its form from yeast to hyphal morphology contributes to biofilm development that effectively shelters Candida against the action of antifungals molecules. In the last years, nanocomposites are the most promising solutio…	Ficociello, Graziella; De Caris, Maria Giovanna; Trillò, Giusy; Cavallini, Domenico; Sarto, Maria Sabrina; Uccelletti, Daniela; Mancini, Patrizia	2018	Nanomaterials	10.3390/nano8100752	2018-10	8	10		Candida albicans; Biofilm; Graphene; HaCaT cells; Nanorods; Zinc oxide	N	no	Antibiofilms in vitro study
120	Comparative efficacies of antimicrobial catheter lock solutions for fungal biofilm eradication in an in vitro model of catheter-related fungemia	Fungal catheter-related bloodstream infections (CRBSIs)—primarily due to Candida species—account for over 12% of all CRBSIs, and have been progressively increasing in prevalence. They present significant health and economic burdens, and high mortality rates. Antimicrobial catheter lock solutions are an important prophylactic option for preventing fungal CRBSIs. In this study, we compared the effe…	Rosenblatt, Joel; Reitzel, Ruth A.; Vargas-Cruz, Nylev; Chaftari, Anne Marie; Hachem, Ray; Raad, Issam I.	2017	Journal of Fungi	10.3390/jof3010007	2017-03	3	1		Candida; Antimicrobial; Catheter bloodstream infection; Catheter lock solution	Y	yes
121	Antifungal and anti-biofilm activity of the first cryptic antimicrobial peptide from an archaeal protein against Candida spp. clinical isolates	Candida species cause cutaneous and systemic infections with a high mortality rate, especially in immunocompromised patients. The emergence of resistance to the most common antifungal drugs, also due to biofilm formation, requires the development of alternative antifungal agents. The antimicrobial peptide VLL-28, isolated from an archaeal transcription factor, shows comparable antifungal activity…	Roscetto, Emanuela; Contursi, Patrizia; Vollaro, Adriana; Fusco, Salvatore; Notomista, Eugenio; Catania, Maria Rosaria	2018	Scientific Reports	10.1038/s41598-018-35530-0	2018-12	8	1			Y	no	not candida
122	Candida auris dry surface biofilm (DSB) for disinfectant efficacy testing	Candida auris is an emerging pathogen that needs to be controlled effectively due to its association with a high mortality rate. The presence of biofilms on dry surfaces has been shown to be widespread in healthcare settings. We produced a C. auris dry surface biofilm (DSB) on stainless steel surfaces following sequential hydration and desiccation cycles for 12 days. The ASTM2967-15 was used to m…	Ledwoch, Katarzyna; Maillard, Jean Yves	2018	Materials	10.3390/ma12010018	2018-12	12	1		Candida auris; Disinfection; Chlorine dioxide; Dry-biofilm; Peracetic acid; Regrowth; Sodium dichloroisocyanurate; Sodium hypochlorite; Transferability	Y	yes
123	The impact of biofilm formation on the persistence of candidemia	This study aimed to determine the predictors of persistent candidemia and examine the impact of biofilm formation by Candida isolates in adult patients with candidemia. Of the adult patients with candidemia in Kaohsiung Chang Gung Memorial Hospital between January 2007 and December 2012, 68 case patients with persistent candidemia (repeated candidemia after a 3-day systemic antifungal therapy) an…	Li, Wei Sin; Chen, Yi Chun; Kuo, Shu Fang; Chen, Fang Ju; Lee, Chen Hsiang	2018	Frontiers in Microbiology	10.3389/fmicb.2018.01196	2018-06	9	JUN		Biofilm; Candidemia; Invasive candidiasis; Antifungal susceptibility; Vascular catheter	N	no	Antibiofilms in vitro study
124	A Promising Copper(II) Complex as Antifungal and Antibiofilm Drug against Yeast Infection	The high mortality rate of candidemia and the limited option for the treatment of Candida spp. infection have been driving the search for new molecules with antifungal property. In this context, coordination complexes of metal ions and ligands appear to be important. Therefore, this study aimed to synthesize two new copper(II) complexes with 2-thiouracil and 6-methyl-2-thiouracil ligands and to e…	Gomes da Silva Dantas, Fabiana; Araújo de Almeida-Apolonio, Adriana; Pires de Araújo, Renata; Regiane Vizolli Favarin, Lis; Fukuda de Castilho, Pamella; de Oliveira Galvão, Fernanda; Inez Estivalet Svidzinski, Terezinha; Antônio Casagrande, Gleison; Mari Pires de Oliveira, Kelly	2018	Molecules (Basel, Switzerland)	10.3390/molecules23081856	2018-07	23	8		biofilm; 2-thiouracil; ames test; antifungal; copper(II)	N	no	Antibiofilms in vitro study
125	Comparison of the antifungal activity of micafungin and amphotericin B against Candida tropicalis biofilms	OBJECTIVES: Candida tropicalis is the fourth most common cause of candidaemia in hospitalized patients and associated mortality is high. C. tropicalis frequently causes biofilm-related infections. Echinocandins and amphotericin B show potent in vitro activity against C. albicans biofilms, but their activity against C. tropicalis biofilms has received little attention. METHODS: We studied producti…	Marcos-Zambrano, Laura Judith; Escribano, Pilar; Bouza, Emilio; Guinea, Jesús	2016	The Journal of antimicrobial chemotherapy	10.1093/jac/dkw162	2016-09	71	9	2498-2501		N	yes
126	Is antibiotic lock therapy effective for the implantable long-term catheter-related bloodstream infections in children?	Catheter-related bloodstream infections (CRBSIs) are an important problem in pediatric patients with central venous catheters. This study aimed to determine the incidence of CRBSIs, responsible pathogens and outcomes of antibiotic lock treatment (ALT) in pediatric patients. Between January 2010 and November 2015 all hospitalized pediatric hematology, oncology and immunology patients diagnosed wit…	Kara, Tuğçe Tural; Özdemir, Halil; Erat, Tuğba; Yahşi, Aysun; Aysev, Ahmet Derya; Taçyıldız, Nurdan; Ünal, Emel; İleri, Talia; İnce, Elif; Haskoloğlu, Şule; Çiftçi, Ergin; İnce, Erdal	2019	Turkish Journal of Pediatrics	10.24953/turkjped.2019.06.011	2019	61	6	895-904	Antibiotic lock therapy; Catheter-related bloodstream infections; Central venous catheter	N	no	Antibiofilms in vitro study
127	Outcome of Candida parapsilosis complex infections treated with caspofungin in children	Background: We aimed to evaluate the correlation of caspofungin E-tests with the prognosis and response to caspofungin therapy of Candida parapsilosis complex bloodstream infections in children hospitalized in a pediatric intensive care unit. Methods: All children who had C. parapsilosis complex bloodstream infections and who were treated with caspofungin were included in this retrospective study…	Devrim, Ilker; Işgüder, Rana; Ağin, Hasan; Ceylan, Gökhan; Ayhan, Yüce; Sandal, Özlem Sara; Sari, Ferhat; Kara, Ahu; Düzgöl, Mine; Gülfidan, Gamze; Bayram, Nuri	2016	Mediterranean Journal of Hematology and Infectious Diseases	10.4084/MJHID.2016.042	2016-09	8	1			N	no	not candida
128	Antimicrobial photodynamic inactivation of fungal biofilm using amino functionalized mesoporus silica-rose bengal nanoconjugate against Candida albicans	Candida albicans is an opportunistic fungal pathogen that causes both superficial and systemic infection and an important candidate that contribute to high morbidity and mortality rates in immunocompromised patients. The ability of C. albicans to switch from yeast to filamentous form and thereby forming biofilms make them resistant to most of the antifungal drugs available today. Thus the develop…	Paramanantham, Parasuraman; Antony, Asha P.; Sruthil Lal, S. B.; Sharan, Alok; Syed, Asad; Ahmed, Mukhtar; Alarfaj, Abdullah A.; Busi, Siddhardha; Maaza, M.; Kaviyarasu, K.	2018	Scientific African	10.1016/j.sciaf.2018.e00007	2018-12	1			Amino functionalization; Anti-biofilm activity; Antimicrobial photodynamic therapy; Conjugation; Lipid peroxidation; Mesoporus silica nanoparticles	Y	yes
129	Photodynamic antimicrobial chemotherapy (PACT) using toluidine blue inhibits both growth and biofilm formation by Candida krusei	Among non-albicans Candida species, the opportunistic pathogen Candida krusei emerges because of the high mortality related to infections produced by this yeast. The Candida krusei is an opportunistic pathogen presenting an intrinsic resistance to fluconazol. In spite of the reduced number of infections produced by C. krusei, its occurrence is increasing in some groups of patients submitted to th…	da Silva, Bruna Graziele Marques; Carvalho, Moisés Lopes; Rosseti, Isabela Bueno; Zamuner, Stella; Costa, Maricilia Silva	2018	Lasers in Medical Science	10.1007/s10103-017-2428-y	2018-07	33	5	983-990	Biofilm formation; Candida krusei; PACT; Photodynamic antimicrobial chemotherapy; Toluidine blue	N	no	Not clinical isolates
130	Candida periprosthetic joint infection: A rare and difficult-to-treat infection	Background: Candida periprosthetic joint infection (CPJI) is a rare, difficult-to-treat disease. The purpose of this study was to evaluate the clinical characteristics and outcomes of CPJI treated with various surgical and antifungal strategies. Methods: We conducted a multicenter retrospective study of all CPJI diagnosed between 2003 and 2015 in 16 Spanish hospitals. Results: Forty-three patient…	Escolà-Vergé, Laura; Rodríguez-Pardo, Dolors; Lora-Tamayo, Jaime; Morata, Laura; Murillo, Oscar; Vilchez, Helem; Sorli, Luisa; Carrión, Laura Guío; Barbero, José Mª; Palomino-Nicás, Julián; Bahamonde, Alberto; Jover-Sáenz, Alfredo; Benito, Natividad; Escudero, Rosa; Sampedro, Marta Fernandez; Vidal, Rafael Pérez; Gómez, Lucía; Corona, Pablo S.; Almirante, Benito; Ariza, Javier; Pigrau, Carles	2018	Journal of Infection	10.1016/j.jinf.2018.03.012	2018-08	77	2	151-157	Candida; 2-stage treatment; Antibiofilm agents; Antifungal-loaded bone cement; Echinocandins; Fungal periprosthetic infection	N	no	review
131	Antibiofilm, anti cancer and ecotoxicity properties of collagen based ZnO nanoparticles	The use of natural biopolymers in the synthesis of nanomaterials can have a low cost and eco-friendly approach. ZnO nanoparticles synthesized through biological method has been reported to have biomedical applications to control pathogenic microbes as it is cost effective compared to commonly used physical and chemical methods. In this work we would like to report the “bioinspired” synthesis of Z…	Vijayakumar, Sekar; Vaseeharan, Baskaralingam	2018	Advanced Powder Technology	10.1016/j.apt.2018.06.013	2018-10	29	10	2331-2345	Antibiofilm; Biopolymer; Cytotoxicity; Ecotoxicity; ZnO NPs	Y	yes
132	Eradication of Microorganisms Embedding in Biofilm by a Dose-Dependent Urokinase-Based Catheter Lock Solution in Chronic Hemodialysis Patients	Introduction: Catheter-related blood stream infection (CRBSI), the most common complication of central vein catheter (CVC), was closely associated with high morbidity and mortality in hemodialysis (HD) patients. Conjunction with systemic antibiotic, antibiotic lock (ABL) is an important therapeutic option to salvage the catheter. With extra antimicrobial and biofilm removing properties, urokinase…	Wang, Jiayi; Peng, Xiaofei; Yin, Wenqing; Peng, Youming; Liu, Hong; He, Liyu	2019	Blood Purification	10.1159/000505566	2019					N	no	Antibiofilms in vitro study
133	An Association of an eBURST Group With Triazole Resistance of Candida tropicalis Blood Isolates	Candidemia, a bloodstream infection caused by genus Candida, has a high mortality rate. Candida albicans was previously reported to be the most common causative species among candidemia patients. However, during the past 10 years in Thailand, Candida tropicalis has been recovered from blood more frequently than C. albicans. The cause of this shift in the prevalence of Candida spp. remains unexplo…	Tulyaprawat, Orawan; Pharkjaksu, Sujiraphong; Chongtrakool, Piriyaporn; Ngamskulrungroj, Popchai	2020	Frontiers in Microbiology	10.3389/fmicb.2020.00934	2020-05	11			candidemia; Candida tropicalis; MLST; prevalence; prevalence shift; resistance; Thailand; virulence factor	Y	yes
134	Antibiotic-induced decreases in the levels of microbial-derived short-chain fatty acids correlate with increased gastrointestinal colonization of Candida albicans	Candida albicans is the fourth most common cause of systemic nosocomial infections, posing a significant risk in immunocompromised individuals. As the majority of systemic C. albicans infections stem from endogenous gastrointestinal (GI) colonization, understanding the mechanisms associated with GI colonization is essential in the development of novel methods to prevent C. albicans-related mortal…	Guinan, Jack; Wang, Shaohua; Hazbun, Tony R.; Yadav, Hariom; Thangamani, Shankar	2019	Scientific Reports	10.1038/s41598-019-45467-7	2019-12	9	1			N	no	In vitro Study potencial pharmaco
135	Linking cellular morphogenesis with antifungal treatment and susceptibility in candida pathogens	Fungal infections are a growing public health concern, and an increasingly important cause of human mortality, with Candida species being amongst the most frequently encountered of these opportunistic fungal pathogens. Several Candida species are polymorphic, and able to transition between distinct morphological states, including yeast, hyphal, and pseudohyphal forms. While not all Candida pathog…	Sharma, Jehoshua; Rosiana, Sierra; Razzaq, Iqra; Shapiro, Rebecca S.	2019	Journal of Fungi	10.3390/jof5010017	2019-03	5	1		Candida; Antifungal drug resistance; Antifungal drugs; Fungal morphogenesis; Fungal pathogens	N	no	review
136	A predominance of clade 17 Candida albicans isolated from hemocultures in a tertiary care hospital in Thailand	Candida albicans is one of the most common human fungal pathogens. Candidemia has significant mortality globally. No epidemiological study of C. albicans based on multilocus sequence typing (MLST) has been conducted in Thailand. Therefore, MLST was used to study the molecular epidemiology of C. albicans blood strains in a large Thai teaching hospital. In vitro virulence phenotypes and antifungal …	Pham, Linh Thi Truc; Pharkjaksu, Sujiraphong; Chongtrakool, Piriyaporn; Suwannakarn, Kamol; Ngamskulrungroj, Popchai	2019	Frontiers in Microbiology	10.3389/fmicb.2019.01194	2019	10	JUN		Virulence factors; Candida albicans; Candidemia; Antifungal susceptibility; Clade; Multilocus sequence typing	Y	yes
137	NO Candida auris: Nitric oxide in nanotherapeutics to combat emerging fungal pathogen Candida auris	Candida auris (C. auris) is an emerging pathogenic fungal species that is especially worrisome due to its high mortality rates and widespread antifungal resistance. Previous studies have demonstrated the efficacy of nitric oxide (NO) nanoparticles on Candida species, and, to our knowledge, this is the first study to investigate the antifungal effects of a NO-generating nanoparticle on C. auris. S…	Cleare, Levi G.; Li, Kevin L.; Abuzeid, Waleed M.; Nacharaju, Parimala; Friedman, Joel M.; Nosanchuk, Joshua D.	2020	Journal of Fungi	10.3390/jof6020085	2020-06	6	2	1-13	Candida auris; C. auris; Confocal microscopy; NAC; Nanoparticles; Nitric oxide	N	no	Structure of biofilms
138	Metabolic profiling of candida auris, a newly-emerging multi-drug resistant candida species, by GC-MS	Candida auris, a newly-emerging Candida species, is a serious global health threat due to its multi-drug resistant pattern, difficulty to diagnose, and the high mortality associated with its invasive and bloodstream infections. Unlike C. albicans, and C. dubliniensis which can form true hyphae, C. auris grows as yeast or pseudohyphae and is capable of developing biofilms. The reasons for the inab…	Semreen, Mohammad H.; Soliman, Sameh S.M.; Saeed, Balsam Q.; Alqarihi, Abdullah; Uppuluri, Priya; Ibrahim, Ashraf S.	2019	Molecules	10.3390/molecules24030399	2019-01	24	3		Candida auris; Morphogenesis; Yeast; Hyphae; GC-MS; Metabolic profiling	Y	no	Antibiofilms in vitro study
139	Rhesus Theta Defensin 1 Promotes Long Term Survival in Systemic Candidiasis by Host Directed Mechanisms	Invasive candidiasis is an increasingly frequent cause of serious and often fatal infections in hospitalized and immunosuppressed patients. Mortality rates associated with these infections have risen sharply due to the emergence of multidrug resistant (MDR) strains of C. albicans and other Candida spp., highlighting the urgent need of new antifungal therapies. Rhesus theta (θ) defensin-1 (RTD-1),…	Basso, Virginia; Tran, Dat Q.; Schaal, Justin B.; Tran, Patti; Eriguchi, Yoshihiro; Ngole, Diana; Cabebe, Anthony E.; Park, A. young; Beringer, Paul M.; Ouellette, André J.; Selsted, Michael E.	2019	Scientific Reports	10.1038/s41598-019-53402-z	2019-12	9	1			Y	yes
140	Current aspects in the biology, pathogeny, and treatment of candida krusei, a neglected fungal pathogen	Fungal infections represent a constant and growing menace to human health, because of the emergence of new species as causative agents of diseases and the increment of antifungal drug resistance. Candidiasis is one of the most common fungal infections in humans and is associated with a high mortality rate when the fungi infect deep-seated organs. Candida krusei belongs to the group of candidiasis…	Gómez-Gaviria, Manuela; Mora-Montes, Héctor M.	2020	Infection and Drug Resistance	10.2147/IDR.S247944	2020	13		1673-1689	Candidiasis; Antifungal drug; Virulence; Host-fungus interplay; Immune sensing	N	no	review
141	BIOF–HILO assay: A new MALDI–TOF mass spectrometry based method for discriminating between high-and low-biofilm-producing candida parapsilosis isolates	Candida parapsilosis is the most frequent cause of catheter-related candidemia among non-Candida albicans species. This may be related to intrinsic capabilities as adhering and forming a biofilm on abiotic surfaces such as on medical devices. As previously demonstrated, patients infected with high biofilm-producing C. parapsilosis isolates had a greater mortality risk compared to patients infecte…	De Carolis, Elena; Soldini, Silvia; La Rosa, Marilisa; Nucci, Fabio; Posteraro, Brunella; Sanguinetti, Maurizio	2019	Frontiers in Microbiology	10.3389/fmicb.2019.02046	2019	10	AUG		Candida parapsilosis; Candidemia; Biofilm formation; Composite correlation index; MALDI-based assay	N	no	Antibiofilms in vitro study
142	Conserved Role for Biofilm Matrix Polysaccharides in Candida auris Drug Resistance	Candida auris has emerged as an outbreak pathogen associated with high mortality. Biofilm formation and linked drug resistance are common among Candida species. Drug sequestration by the biofilm matrix accounts for much of the antifungal tolerance. In this study, we examine the biofilm matrix composition and function for a diverse set of C. auris isolates. We show that matrix sequesters nearly 70…	Dominguez, E. G.; Zarnowski, R.; Choy, H. L.; Zhao, M.; Sanchez, H.; Nett, Jeniel E.; Andes, D. R.	2019	mSphere	10.1128/mspheredirect.00680-18	2019-01	4	1			N	no	Antibiofilms in vitro study
143	Antifungal Activity of Synthetic Scorpion Venom-Derived Peptide Analogues Against Candida albicans	Fungal infections are becoming a serious problem due to their high morbidity and mortality combined with the rise in drug resistance and dearth of new antimycotic drugs. The scorpion venom-derived peptide BmKn2, and its synthetic analogue Kn2–7, were previously observed to have antibacterial activity. These peptides and their d-amino acid analogues (dBmKn2 and dKn2–7) were tested for antifungal a…	Snyder, Sabrina S.; Gleaton, Jeremy W.; Kirui, Dickson; Chen, Wen; Millenbaugh, Nancy J.	2020	International Journal of Peptide Research and Therapeutics	10.1007/s10989-020-10084-w	2020				Candida albicans; Biofilm; Antimicrobial peptide; Buthus martensii Karsch	N	no	review
144	Candida biofilm production is associated with higher mortality in patients with candidaemia	Background: Candidaemia is a common life-threatening disease among hospitalised patients, but the effect of the Candida biofilm-forming ability on the clinical outcome remains controversial. Objective: The aim was to determine the impact of biofilms, specifically focusing on biofilm mass and metabolic activity, on the mortality in candidaemia. Patients/Methods: The clinical data of patients (n = …	Vitális, Eszter; Nagy, Fruzsina; Tóth, Zoltán; Forgács, Lajos; Bozó, Aliz; Kardos, Gábor; Majoros, László; Kovács, Renátó	2020	Mycoses	10.1111/myc.13049	2020-04	63	4	352-360	Candida; biofilm; bloodstream infections; metabolic activity; mortality; susceptibility	N	no	Antibiofilms in vitro study
145	New trends in the search for alternative antifungal therapies	The paper addresses the issue of fungal infections in the context of growing resistance to currently available antifungal agents and the development of new antimycotics. Fungal pathogens belonging to the genuses Candida, Aspergillus, Pneumocystis and Cryptococcus account for about 90% of all fungal infections. Candida albicans infections are a global clinical problem, and systemic candidiasis is …	Gizińska, Małgorzata; Pytlak, Weronika; Lis, Magdalena; Gad, Beata; Staniszewska, Monika	2019	Pediatria i Medycyna Rodzinna	10.15557/PiMR.2019.0002	2019	15	1	12-16	Candida albicans; Antifungal agents; Virulence	Y	yes
146	Inhibition of Candida auris Biofilm Formation on Medical and Environmental Surfaces by Silver Nanoparticles	Candida auris is an emerging pathogenic fungus implicated in healthcare-associated outbreaks and causes bloodstream infections associated with high mortality rates. Biofilm formation represents one of the major pathogenetic traits associated with this microorganism. Unlike most other Candida species, C. auris has the ability to survive for weeks on different surfaces. Therefore, there is an urgen…	Lara, Humberto H.; Ixtepan-Turrent, Liliana; Jose Yacaman, Miguel; Lopez-Ribot, Jose	2020	ACS Applied Materials and Interfaces	10.1021/acsami.9b20708	2020-05	12	19	21183-21191	Candida auris; bandages; biofilms; functionalized surfaces; silicone elastomer; silver nanoparticles	Y	yes
147	Design and Synthesis of a Class of Compounds That Inhibit the Growth of Fungi Which Cause Invasive Infections	Invasive fungal infections are growing causes of morbidity and mortality in immunocompromised patients. However, only one antifungal drug class has been developed in the last 30 years, extremely limiting current therapeutic options. To address unmet medical needs, we performed high-throughput screening of 9600 chemical compounds and identified an aminohydrazone derivative as a novel and potent an…	Nakada-Motokawa, Nana; Miyazaki, Taiga; Mizuta, Satoshi; Tanaka, Yoshimasa; Hirayama, Tatsuro; Takazono, Takahiro; Saijo, Tomomi; Yamamoto, Kazuko; Imamura, Yoshifumi; Izumikawa, Koichi; Yanagihara, Katsunori; Makimura, Koichi; Takeda, Kohsuke; Kohno, Shigeru; Mukae, Hiroshi	2020	ChemistrySelect	10.1002/slct.201904380	2020-01	5	3	1140-1145	Candida species; aminohydrazone derivative; antifungal compounds; high-throughput screening; invasive fungal infections	N	no	not candida
148	Rapidly spreading multi-drug resistant yeast: Candida auris	Candida auris is a new type of Candida that has been reported in several countries and has been resistant to multiple drugs in a short time since its identification. This fungus, whose natural reservoir cannot be found, is almost exclusively isolated in hospital settings. The actual prevalence of mushroom misidentifiable by conventional methods is therefore not known. As with other Candida specie…	Ayhanci, Tuğba; Altindiş, Mustafa	2020	Turk Hijyen ve Deneysel Biyoloji Dergisi	10.5505/TurkHijyen.2019.26879	2020	77	1	123-136	biofilm formation; C. auris; antifungal drug resistance	Y	yes
149	Anidulafungin liposome nanoparticles exhibit antifungal activity against planktonic and biofilm Candida albicans	Fungal infections can cause significant patient morbidity and mortality. Nanoparticle therapeutics have the potential to improve treatment of these infections. Here we report the development of liposomal nanoparticles incorporating anidulafungin, a potent antifungal, with the goal of increasing its solubility and aiding in localization to fungi. Liposomes were fabricated with three concentrations…	Vera-González, Noel; Bailey-Hytholt, Christina M.; Langlois, Luc; de Camargo Ribeiro, Felipe; de Souza Santos, Evelyn Luzia; Junqueira, Juliana Campos; Shukla, Anita	2020	Journal of Biomedical Materials Research - Part A	10.1002/jbm.a.36984	2020				Candida albicans; Galleria mellonella; anidulafungin; fungal infection; liposomal nanoparticles	Y	yes
150	Lack of efficacy of echinocandins against high metabolic activity biofilms of Candida parapsilosis clinical isolates	Candida parapsilosis produces biofilm, which colonizes catheters and other invasive medical devices that are manipulated by health care workers. In previous studies, C. parapsilosis in vitro biofilms have exhibited high resistance rates against conventional antifungals, but susceptibility to both echinocandins and lipid formulations of amphotericin B (lipid complex and liposomal). However, a rece…	Thomaz, Danilo Yamamoto; Melhem, Marcia de Souza Carvalho; de Almeida Júnior, João Nobrega; Benard, Gil; Del Negro, Gilda Maria Barbaro	2020	Brazilian Journal of Microbiology	10.1007/s42770-019-00219-7	2020				Candida parapsilosis; Biofilm; Amphotericin B; XTT; Echinocandins; Antifungal resistance	Y	yes
151	Candida albicans antifungal resistance and tolerance in bloodstream infections: The triad yeast-host-antifungal	Candida albicans represents the most frequent isolated yeast from bloodstream infections. Despite the remarkable progress in diagnostic and therapeutic approaches, these infections continue to be a critical challenge in intensive care units worldwide. The economic cost of bloodstream fungal infections and its associated mortality, especially in debilitated patients, remains unacceptably high. Can…	Costa-de-oliveira, Sofia; Rodrigues, Acácio G.	2020	Microorganisms	10.3390/microorganisms8020154	2020-02	8	2		Bloodstream infections; Virulence; Antifungal resistance; C. albicans; Candida infections	Y	yes
152	Ventilator associated pneumonia: Evolving definitions and preventive strategies	Ventilator-associated pneumonia (VAP) is one of the most frequent hospital-acquired infections occurring in intubated patients. Because VAP is associated with higher mortality, morbidity, and costs, there is a need to solicit further research for effective preventive measures. VAP has been proposed as an indicator of quality of care. Clinical diagnosis has been criticized to have poor accuracy an…	Mietto, Cristina; Pinciroli, Riccardo; Patel, Niti; Berra, Lorenzo	2013	Respiratory Care	10.4187/respcare.02380	2013-06	58	6	990-1003	Endotracheal tube; Body positioning; Lung bacterial colonization; Mechanical ventilation; Medical devices; Modification; Nosocomial infections; VAP; Ventilator-associated pneumonia	Y	yes
153	Treatment of candidemia caused by Candida albicans and Candida non-albicans in patients with/hematological malignancies	Aim. To study the risk factors, symptoms and outcomes of candidemia caused by C. albicans and C. non-albicans in patients with hematological malignancies. Materials and methods. The study included patients with hematological malignancies and candidemia. The diagnosis of candidemia was established according to the single isolation of Candida spp. from blood culture and the presence of symptoms of …	Klyasova, G. A.; Malchikova, A. O.; Tandilova, K. S.; Blohina, E. V.; Parovichnikova, E. N.; Kravchenko, S. K.; Savchenko, V. G.	2019	Terapevticheskii Arkhiv	10.26442/00403660.2019.08.000385	2019	91	8	84-92	Candidemia; Candida spp.; Hematological malignancies	Y	yes
154	Biofilm production by Candida species and inadequate antifungal therapy as predictors of mortality for patients with candidemia	Nosocomial Candida bloodstream infections rank among infections with highest mortality rates. A retrospective cohort analysis was conducted at Catholic University Hospital to estimate the risk factors for mortality of patients with candidemia. We reviewed records for patients with a Candida bloodstream infection over a 5-year period (January 2000 through December 2004). Two hundred ninety-four pa…	Tumbarello, Mario; Posteraro, Brunella; Trecarichi, Enrico Maria; Fiori, Barbara; Rossi, Marianna; Porta, Rosaria; Donati, Katleen De Gaetano; La Sorda, Marilena; Spanu, Teresa; Fadda, Giovanni; Cauda, Roberto; Sanguinetti, Maurizio	2007	Journal of Clinical Microbiology	10.1128/JCM.00131-07	2007-06	45	6	1843-1850		Y	yes
155	Invasive candidiasis: Risk factor for mortality in a pediatric tertiary care hospital in south of Brazil	Background:Invasive candidiasis (IC) is a major cause of morbimortality in children. Previous studies described the clinical characteristics and risk factors for this infection; however, limited data are available on the predictors of mortality in these patients. In this context, we evaluated the risk factors associated with death due to IC in a pediatric tertiary care hospital in South of Brazil…	Rodrigues, Luiza Souza; Motta, Fabio Araujo; Picharski, Gledson Luiz; Vasconcelos, Thaís Muniz; Riccieri, Marinei Campos; Dalla-Costa, Libera Maria; Abdinia, Babak	2019	Medicine (United States)	10.1097/MD.0000000000015933	2019-06	98	23		Candida; mortality; intensive care unit; invasive candidiasis; pediatric	N	yes
156	The role of biofilm forming on mortality in patients with candidemia: a study derived from real world data	Background: Evaluation of the role on patient mortality exerted by biofilm forming (BF) Candida strains, by using predictive clinical data. Methods: Eighty-nine strains isolated from Candida bloodstream infection, occurring in two Italian University Hospitals, were employed in this study. A random forest (RF) model was built with a procedure of iterative selection of the risk factors potentially …	Tascini, Carlo; Sozio, Emanuela; Corte, Laura; Sbrana, Francesco; Scarparo, Claudio; Ripoli, Andrea; Bertolino, Giacomo; Merelli, Maria; Tagliaferri, Enrico; Corcione, Antonio; Bassetti, Matteo; Cardinali, Gianluigi; Menichetti, Francesco	2018	Infectious Diseases	10.1080/23744235.2017.1384956	2018-03	50	3	214-219	Biofilm; Candidemia; Antifungal therapy	N	no
157	Is biofilm production a prognostic marker in adults with candidaemia?	Objectives: The role of biofilm production in the outcome of candidaemia remains under discussion. Current evidence relies on variable biofilm detection methods while evaluating distinct clinical end points. We aimed to determine the impact of biofilm production measured by metabolic activity (MA) and biomass (BM) on the prognosis of adults with candidaemia. Methods: Retrospective cohort includin…	Muñoz, P.; Agnelli, C.; Guinea, J.; Vena, A.; Álvarez-Uría, A.; Marcos-Zambrano, L. J.; Escribano, P.; Valerio, M.; Bouza, E.	2018	Clinical Microbiology and Infection	10.1016/j.cmi.2018.01.022	2018-09	24	9	1010-1015	Biofilm formation; Mortality; Candidaemia; Prognosis	Y	yes
158	Risk factors and outcomes of candidemia caused by biofilm-forming isolates in a tertiary care hospital	Background: Very few data exist on risk factors for developing biofilm-forming Candida bloodstream infection (CBSI) or on variables associated with the outcome of patients treated for this infection. Methods and Findings: We identified 207 patients with CBSI, from whom 84 biofilm-forming and 123 non biofilm-forming Candida isolates were recovered. A case-case-control study to identify risk factor…	Tumbarello, Mario; Fiori, Barbara; Trecarichi, Enrico Maria; Posteraro, Patrizia; Losito, Angela Raffaella; de Luca, Alessio; Sanguinetti, Maurizio; Fadda, Giovanni; Cauda, Roberto; Posteraro, Brunella	2012	PLoS ONE	10.1371/journal.pone.0033705	2012-03	7	3			Y	yes
159	Candida endocarditis: systematic literature review from 1997 to 2014 and analysis of 29 cases from the Italian Study of Endocarditis	Introduction: Candida Endocarditis (CE) is a deadly disease. It is of paramount importance to assess risk factors for acquisition of both Candida native (NVE) and prosthetic (PVE) valve endocarditis and relate clinical features and treatment strategies with the outcome of the disease. Areas covered: We searched the literature using the Pubmed database. Cases of CE from the Italian Study on Endoca…	Giuliano, Simone; Guastalegname, Maurizio; Russo, Alessandro; Falcone, Marco; Ravasio, Veronica; Rizzi, Marco; Bassetti, Matteo; Viale, Pierluigi; Pasticci, Maria Bruna; Durante-Mangoni, Emanuele; Venditti, Mario	2017	Expert Review of Anti-Infective Therapy	10.1080/14787210.2017.1372749	2017-09	15	9	807-818	Candida; biofilm; candidemia; amphotericin; echinocandin; endocarditis; intestinal translocation; triazole	Y	yes
160	Invasive candidiasis in Non-Hematological	Candida is one of the most frequent pathogens isolated in bloodstream infections, and is associated with significant morbidity and mortality. In addition to haematological patients, there are several other populations with a substantial risk of developing invasive candidiasis (IC). These include patients undergoing prolonged hospitalisation with the use of broad-spectrum antibiotics, those fitted…	Mikulska, Malgorzata; Bassetti, Matteo; Ratto, Sandra; Viscoli, Claudio	2011	Mediterranean Journal of Hematology and Infectious Diseases	10.4084/MJHID.2011.007	2011	3	1			Y	yes
161	Infection and Drug Resistance Dovepress A study on biofilm production and antifungal drug resistance among candida species from vulvovaginal and bloodstream infections	Introduction: Candida species, one among the opportunistic fungi, has become a common pathogen causing vaginal thrush and nosocomial bloodstream infections (BSIs). This study aims to evaluate the prevalence and antifungal susceptibility of various Candida species and slime production by Candida species in BSIs and vulvovaginal candidiasis (VVC). Materials and methods: A total of 176 samples were …	Tulasidas, Sanyuktha, Rao, Pooja, Bhat, Sevitha, Manipura, Radhakrishna	2018		10.2147/IDR.S179462	2018				azoles, biofilm, bloodstream infections, Candida, vulvovaginal	Y	yes
162	Candida guilliermondii complex is characterized by high antifungal resistance but low mortality in 22 cases of candidemia	The objectives of our study were to describe the characteristics of patients with Candida guilliermondii candidemia and to perform an in-depth microbiological characterization of isolates and compare them with those of patients with C. albicans candidemia. We described the risk factors and outcomes of 22 patients with candidemia caused by the C. guilliermondii complex. Incident isolates were iden…	Marcos-Zambrano, Laura Judith, Puig-Asensio, Mireia, Pérez-García, Felipe, Escribano, Pilar, Sánchez-Carrillo, Carlos, Zaragoza, Oscar, Padilla, Belén, Cuenca-Estrella, Manuel, Almirante, Benito, Martín-Gómez, M. Teresa, Muñoz, Patricia, Bouza, Emilio, Guinea, Jesús	2017	Antimicrobial Agents and Chemotherapy	10.1128/AAC.00099-17	2017-07	61	7		Biofilm formation, Candida fermentati, Candida guilliermondii, Galleria mellonella, Non-albicans candidemia	Y	yes
163	Microbiologic and clinical characteristics of biofilm-forming Candida parapsilosis isolates associated with fungaemia and their impact on mortality	Objectives: Biofilm formation (BF) by fungal isolates may dramatically complicate infection. We determined the ability of Candida parapsilosis isolates from single fungaemia episodes to form biofilms and we analysed biofilm subgroups for antifungal susceptibility and pathogenic potential. We then correlated BF with clinical characteristics and outcomes of the episodes. Methods: BF was measured us…	Soldini, S., Posteraro, B., Vella, A., De Carolis, E., Borghi, E., Falleni, M., Losito, A. R., Maiuro, G., Trecarichi, E. M., Sanguinetti, M., Tumbarello, M.	2018	Clinical Microbiology and Infection	10.1016/j.cmi.2017.11.005	2018-07	24	7	771-777	Drug resistance, Candida parapsilosis, Mortality, Targeted therapy	Y	yes
164	Production of biofilm by Candida and non-Candida spp. isolates causing fungemia: Comparison of biomass production and metabolic activity and development of cut-off points	Biofilm production in Candida spp. can be studied by measuring the biomass produced after application of crystal violet stain or by measuring metabolic activity with XTT. Our study is the first in which crystal violet and XTT are compared to analyze the ability of clinically relevant Candida and non- Candida species to produce biofilm. We studied 577 isolates causing fungemia in 512 patients admi…	Marcos-Zambrano, Laura Judith, Escribano, Pilar, Bouza, Emilio, Guinea, Jesús	2014	International Journal of Medical Microbiology	10.1016/j.ijmm.2014.08.012	2014-11	304	8	1192-1198	Biofilm, Candidemia, Candida, Biofilm-forming, Crystal violet, Cut-off, Non-candida, XTT	Y	yes
165	Rising Incidence of Candida parapsilosis Fungemia in Patients with Hematologic Malignancies: Clinical Aspects, Predisposing Factors, and Differential Pathogenicity of the Causative Strains		Girmenia, Corrado, Martino, Pietro, De Bernardis, Flavia, Gentile, Giuseppe, Boccanera, Maria, Monaco, Monica, Antonucci, Giovanni, Cassone, Antonio	1996			1996					Y	yes
166	A 1-year prospective survey of candidemia in Italy and changing epidemiology over one decade	Purpose: The aim of this study was to assess the epidemiology of candidemia and antifungal susceptibility profiles of Candida isolates in Italy through a prospective surveillance study and to evaluate changes compared to a previous survey performed in one Italian region (Lombardy) in 1997-1999. Methods: A prospective laboratory-based surveillance of candidemia was performed in Italy from January …	Tortorano, A. M., Prigitano, A., Lazzarini, C., Passera, M., Deiana, M. L., Cavinato, S., De Luca, C., Grancini, A., Lo Cascio, G., Ossi, C., Sala, E., Montagna, M. T.	2013	Infection	10.1007/s15010-013-0455-6	2013-06	41	3	655-662	Candidemia, Candida, Echinocandins, Fluconazole, In vitro antifungal susceptibility	Y	yes
167	Prevalence of biofilm formation in clinical isolates of Candida species causing bloodstream infection	Candida species are the fourth most common cause of nosocomial invasive infections. Biofilm formation is recognised as one virulence factor of Candida species. A total of 243 Candida albicans, 81 C. glabrata, 33 C. parapsilosis, 14 C. dubliniensis, 8 C. tropicalis, 8 C. lusitaniae, 5 C. krusei and 1 C. pelliculosa isolates causing bloodstream infections were evaluated for biofilm formation. The b…	Pannanusorn, Srisuda, Fernandez, Victor, Römling, Ute	2013	Mycoses	10.1111/myc.12014	2013-05	56	3	264-272	Candida albicans, Biofilm formation, Bloodstream infection, Non-albicans Candida spp., Yeast	Y	yes
168	Biofilm Production by Isolates of Candida Species Recovered from Nonneutropenic Patients: Comparison of Bloodstream Isolates with Isolates from Other Sources	Biofilm production has been implicated as a potential virulence factor of some Candida species responsible for catheter-related fungemia in patients receiving parenteral nutrition. We therefore compared clinical bloodstream isolates representing seven different Candida species to each other and to those from other anatomical sites for the capacity to form biofilms in glucose-containing medium. Po…	Shin, Jong Hee, Kee, Seung Jung, Shin, Myung Geun, Kim, Soo Hyun, Shin, Dong Hyeon, Lee, Sang Ku, Suh, Soon Pal, Ryang, Dong Wook	2002	JOURNAL OF CLINICAL MICROBIOLOGY	10.1128/JCM.40.4.1244-1248.2002	2002	40	4	1244-1248		Y	yes
169	Biofilm production by Candida isolates from a survey of invasive fungal infections in Italian intensive care units Exploring fungal contamination in the sand and water around the Mediterranean Sea and other water bodies of Europe View project study of cli		Dho, Giovanna, Tortorano, Anna Maria	2012	Article in Journal of chemotherapy	10.1179/1120009X12Z.00000000014	2012					Y	yes
170	Distribution of Candida Species in different clinical samples and their virulence: Biofilm formation, proteinase and phospholipase production: A study on hospitalized patients in Southern India	Introduction: Candida species are normal inhabitants of the skin and mucosa. The importance of epidemiological monitoring of yeasts involved in pathogenic processes is unquestionable due to the increase of these infections over the last decade, Materials and Methods: The clinical samples from the respiratory tract (sputum, bronchial wash, tracheal secretions), saliva, blood, urine, middle ear dis…	Mohandas, Vinitha, Ballal, Mamatha	2011	Journal of Global Infectious Diseases	10.4103/0974-777X.77288	2011-01	3	1	4-8	Biofilm, Phospholipase, Proteinase, Candidiasis, Clinical samples, Slime	Y	yes
171	Biofilm formation is a risk factor for mortality in patients with Candida albicans bloodstream infection-Scotland, 2012-2013	Bloodstream infections caused by Candida species remain a significant cause of morbidity and mortality in hospitalized patients. Biofilm formation by Candida species is an important virulence factor for disease pathogenesis. A prospective analysis of patients with Candida bloodstream infection (n = 217) in Scotland (2012-2013) was performed to assess the risk factors associated with patient morta…	Rajendran, R., Sherry, L., Nile, C. J., Sherriff, A., Johnson, E. M., Hanson, M. F., Williams, C., Munro, C. A., Jones, B. J., Ramage, G.	2016	Clinical Microbiology and Infection	10.1016/j.cmi.2015.09.018	2016-01	22	1	87-93	Antifungal, Biofilm, Candida albicans, Candida glabrata, Candidaemia, Catheters, Drug resistance	Y	yes
172	Variations in DNA subtype, antifungal susceptibility, and slime production among clinical isolates of Candida parapsilosis	Candida parapsilosis is an important nosocomial pathogen that can proliferate in high concentrations of glucose and form biofilms on prosthetic materials. We investigated the genotypic diversity, slime production, and antifungal susceptibility among 60 isolates of C. parapsilosis from 44 patients and 10 patient care providers from five different medical centers. Molecular typing was performed usi…	Pfaller, Michael A., Messer, S. A., Hollis, Richard J.	1995	Diagnostic Microbiology and Infectious Disease	10.1016/0732-8893(94)00114-C	1995-01	21	1	9-14		Y	yes
173	Biofilm production by clinical isolates of Candida species	Candida species are a leading cause of infections especially in immunocompromised hosts. Usage of bio-prostheses such as IV lines and urinary catheters provide ample opportunity for Candida biofilms to set up a nidus for disease that is not easily amenable to conventional antifungal therapy. To understand the prevalence of biofilm producers among clinical isolates, 58 Candida isolates from immuno…	Girish Kumar, C. P, Menon, Thangam	2006	Medical Mycology	10.1080/13693780500338084	2006-01	44	1	99-101	Biofilm, Candida, Immunocompromised	Y	yes
174	Study of biofilm formation as a virulence marker in Candida species isolated from various clinical specimens		Sida, Hetal, Shah, Parul, Pethani, Jayshri, Patel, Lata, Shah, Hiral	2016	International Journal of Medical Science and Public Health |	10.5455/ijmsph.2016.24082015139	2016			5-5		Y	yes
175	Candida parapsilosis Characterization in an Outbreak Setting	Candida parapsilosis is an important non-albicans species which infects hospitalized patients. No studies have correlated outbreak infections of C. parapsilosis with multiple virulence factors. We used DNA fingerprinting to determine genetic variability among isolates from a C. parapsilosis outbreak and from our clinical database. We compared phenotypic markers of pathogenesis, including adherenc…	D. Kuhn, P. Mukherjee, T. Clark, C. Pujol, J. Chandra, R. Hajjeh, D. Wamock, D Soll, M. Ghannoum.	2004	Emerging Infectious Diseases		2004	10	6	1074-1081		Y	yes

## Sheet: Eligibility
#	Title	Abstract Note	Author	Publication Year	Journal	DOI	Url	Date	Volume	Issue	Pages	Manual Tags	REV 1	REV 2	Decision AM
1	Investigation of possible virulence factors in Candida strains isolated from blood cultures	Background: The Candida species, which are one of the most common causes of nosocomial bloodstream infections, present with high mortality and morbidity rates. This study aims to investigate the production of esterase, phospholipase, proteinase, and biofilm formation ability of the Candida strains isolated from the blood cultures. Materials and Methods: Between June 2011 and July 2012, the Candid…	Atalay, Mustafa Altay; Koc, A. N.; Demir, G.; Sav, H.	2015	Nigerian Journal of Clinical Practice	10.4103/1119-3077.146979		2015-01	18	1	52-55	Biofilm; Candidemia; Esterase; Phospholipase; Blood culture; Proteinase	Y	yes
2	Clinico-microbiological study of candidemia in a tertiary care hospital of southern part of India	Background and objectives: Over the last two decades, both the incidence of nosocomial candidaemia and the proportion of blood stream infection due to Candida spp. other than Candida albicans have increased. The aims of this study was to identify different species of Candida and risk factors associated with bloodstream infection and detection of biofilm production. Materials and methods: This stu…	Banerjee, Barnini; Saldanha Dominic, R. M.; Baliga, Srikala	2015	Iranian Journal of Microbiology			2015	7	1	55-61	Biofilm; Candidemia; Non–albicans candida spp	Y	yes
3	Candida parapsilosis Characterization in an Outbreak Setting	Candida parapsilosis is an important non-albicans species which infects hospitalized patients. No studies have correlated outbreak infections of C. parapsilosis with multiple virulence factors. We used DNA fingerprinting to determine genetic variability among isolates from a C. parapsilosis outbreak and from our clinical database. We compared phenotypic markers of pathogenesis, including adherenc…	D. Kuhn, P. Mukherjee, T. Clark, C. Pujol, J. Chandra, R. Hajjeh, D. Wamock, D Soll, M. Ghannoum.	2004	Emerging Infectious Diseases		https://www.ncbi.nlm.nih.gov/pmc/articles/PMC3323144/pdf/03-0873.pdf	2004	10	6	1074-1081		Y	yes
4	Biofilm production by Candida isolates from a survey of invasive fungal infections in Italian intensive care units Exploring fungal contamination in the sand and water around the Mediterranean Sea and other water bodies of Europe View project study of cli		Prigitano, Anna; Dho, Giovanna; Tortorano, Anna Maria	2012	Article in Journal of chemotherapy	10.1179/1120009X12Z.00000000014	https://www.researchgate.net/publication/224870376	2012					Y	yes
5	Clinical impact of antifungal susceptibility, biofilm formation and mannoside expression of candida yeasts on the outcome of invasive candidiasis in ICU: An ancillary study on the prospective amarcand2 cohort	Background: The link between Candida phenotypical characteristics and invasive candidiasis (IC) prognosis is still partially unknown. Methods: Candida strains isolated during the AmarCAND2 study were centrally analyzed for species identification, antifungal susceptibility, biofilm formation, and expression of surface and glycoconjugate mannosides. Correlation between these phenotypical features a…	Gangneux, Jean Pierre; Cornet, Muriel; Bailly, Sébastien; Fradin, Chantal; Féger, Céline; Timsit, Jean François; Leroy, Olivier; Sendid, Boualem; Bougnoux, Marie Elisabeth	2018	Frontiers in Microbiology	10.3389/fmicb.2018.02907		2018-12	9	DEC		Candida albicans; Biofilm; Invasive candidiasis; Candida glabrata; In vitro sensitivity; Mannoglycoconjugates; Oligomannosides; Virulence	Y	yes
6	Biofilm production by clinical isolates of Candida species	Candida species are a leading cause of infections especially in immunocompromised hosts. Usage of bio-prostheses such as IV lines and urinary catheters provide ample opportunity for Candida biofilms to set up a nidus for disease that is not easily amenable to conventional antifungal therapy. To understand the prevalence of biofilm producers among clinical isolates, 58 Candida isolates from immuno…	Girish Kumar, C. P, Menon, Thangam	2006	Medical Mycology	10.1080/13693780500338084	https://academic.oup.com/mmy/article-lookup/doi/10.1080/13693780500338084	2006-01	44	1	99-101	Biofilm, Candida, Immunocompromised	Y	yes
7	Rising Incidence of Candida parapsilosis Fungemia in Patients with Hematologic Malignancies: Clinical Aspects, Predisposing Factors, and Differential Pathogenicity of the Causative Strains		Girmenia, Corrado, Martino, Pietro, De Bernardis, Flavia, Gentile, Giuseppe, Boccanera, Maria, Monaco, Monica, Antonucci, Giovanni, Cassone, Antonio	1996			https://academic.oup.com/cid/article-abstract/23/3/506/349220	1996					Y	yes
8	Is Biofilm Production a Predictor of Catheter-Related Candidemia?	Catheter-related candidemia (CRC) is typically a biofilm related disease, but it is mostly unknown if the production of biofilm is a feature exclusively shown by Candida spp. isolates causing CRC. We performed an in vitro biofilm assay using Candida isolates obtained from the blood of patients with candidemia. We demonstrated that biofilm production was not a good predictor of catheter-related ca…	Guembe, María; Guinea, Jesús; Marcos-Zambrano, Laura; Fernández-Cruz, Ana; Peláez, Teresa; Muñoz, Patricia; Bouza, Emilio	2014	Medical Mycology	10.1093/mmy/myt031		2014	52	4	407-410	Mortality; Biofilm production; Biofilm-forming isolates; Catheter-related candidemia; Intravascular catheters	Y	yes
9	Production of biofilm by Candida and non-Candida spp. isolates causing fungemia: Comparison of biomass production and metabolic activity and development of cut-off points	Biofilm production in Candida spp. can be studied by measuring the biomass produced after application of crystal violet stain or by measuring metabolic activity with XTT. Our study is the first in which crystal violet and XTT are compared to analyze the ability of clinically relevant Candida and non- Candida species to produce biofilm. We studied 577 isolates causing fungemia in 512 patients admi…	Marcos-Zambrano, Laura Judith, Escribano, Pilar, Bouza, Emilio, Guinea, Jesús	2014	International Journal of Medical Microbiology	10.1016/j.ijmm.2014.08.012	https://linkinghub.elsevier.com/retrieve/pii/S1438422114001118	2014-11	304	8	1192-1198	Biofilm, Candidemia, Candida, Biofilm-forming, Crystal violet, Cut-off, Non-candida, XTT	Y	yes
10	Candida guilliermondii complex is characterized by high antifungal resistance but low mortality in 22 cases of candidemia	The objectives of our study were to describe the characteristics of patients with Candida guilliermondii candidemia and to perform an in-depth microbiological characterization of isolates and compare them with those of patients with C. albicans candidemia. We described the risk factors and outcomes of 22 patients with candidemia caused by the C. guilliermondii complex. Incident isolates were iden…	Marcos-Zambrano, Laura Judith, Puig-Asensio, Mireia, Pérez-García, Felipe, Escribano, Pilar, Sánchez-Carrillo, Carlos, Zaragoza, Oscar, Padilla, Belén, Cuenca-Estrella, Manuel, Almirante, Benito, Martín-Gómez, M. Teresa, Muñoz, Patricia, Bouza, Emilio, Guinea, Jesús	2017	Antimicrobial Agents and Chemotherapy	10.1128/AAC.00099-17		2017-07	61	7		Biofilm formation, Candida fermentati, Candida guilliermondii, Galleria mellonella, Non-albicans candidemia	Y	yes
11	Distribution of Candida Species in different clinical samples and their virulence: Biofilm formation, proteinase and phospholipase production: A study on hospitalized patients in Southern India	Introduction: Candida species are normal inhabitants of the skin and mucosa. The importance of epidemiological monitoring of yeasts involved in pathogenic processes is unquestionable due to the increase of these infections over the last decade, Materials and Methods: The clinical samples from the respiratory tract (sputum, bronchial wash, tracheal secretions), saliva, blood, urine, middle ear dis…	Mohandas, Vinitha, Ballal, Mamatha	2011	Journal of Global Infectious Diseases	10.4103/0974-777X.77288	/pmc/articles/PMC3068577/?report=abstract	2011-01	3	1	4-8	Biofilm, Phospholipase, Proteinase, Candidiasis, Clinical samples, Slime	Y	yes
12	Is biofilm production a prognostic marker in adults with candidaemia?	Objectives: The role of biofilm production in the outcome of candidaemia remains under discussion. Current evidence relies on variable biofilm detection methods while evaluating distinct clinical end points. We aimed to determine the impact of biofilm production measured by metabolic activity (MA) and biomass (BM) on the prognosis of adults with candidaemia. Methods: Retrospective cohort includin…	Muñoz, P.; Agnelli, C.; Guinea, J.; Vena, A.; Álvarez-Uría, A.; Marcos-Zambrano, L. J.; Escribano, P.; Valerio, M.; Bouza, E.	2018	Clinical Microbiology and Infection	10.1016/j.cmi.2018.01.022		2018-09	24	9	1010-1015	Biofilm formation; Mortality; Candidaemia; Prognosis	Y	yes
13	Prevalence of biofilm formation in clinical isolates of Candida species causing bloodstream infection	Candida species are the fourth most common cause of nosocomial invasive infections. Biofilm formation is recognised as one virulence factor of Candida species. A total of 243 Candida albicans, 81 C. glabrata, 33 C. parapsilosis, 14 C. dubliniensis, 8 C. tropicalis, 8 C. lusitaniae, 5 C. krusei and 1 C. pelliculosa isolates causing bloodstream infections were evaluated for biofilm formation. The b…	Pannanusorn, Srisuda, Fernandez, Victor, Römling, Ute	2013	Mycoses	10.1111/myc.12014	http://doi.wiley.com/10.1111/myc.12014	2013-05	56	3	264-272	Candida albicans, Biofilm formation, Bloodstream infection, Non-albicans Candida spp., Yeast	Y	yes
14	Variations in DNA subtype, antifungal susceptibility, and slime production among clinical isolates of Candida parapsilosis	Candida parapsilosis is an important nosocomial pathogen that can proliferate in high concentrations of glucose and form biofilms on prosthetic materials. We investigated the genotypic diversity, slime production, and antifungal susceptibility among 60 isolates of C. parapsilosis from 44 patients and 10 patient care providers from five different medical centers. Molecular typing was performed usi…	Pfaller, Michael A., Messer, S. A., Hollis, Richard J.	1995	Diagnostic Microbiology and Infectious Disease	10.1016/0732-8893(94)00114-C	https://linkinghub.elsevier.com/retrieve/pii/073288939400114C	1995-01	21	1	9-14		Y	yes
15	A predominance of clade 17 Candida albicans isolated from hemocultures in a tertiary care hospital in Thailand	Candida albicans is one of the most common human fungal pathogens. Candidemia has significant mortality globally. No epidemiological study of C. albicans based on multilocus sequence typing (MLST) has been conducted in Thailand. Therefore, MLST was used to study the molecular epidemiology of C. albicans blood strains in a large Thai teaching hospital. In vitro virulence phenotypes and antifungal …	Pham, Linh Thi Truc; Pharkjaksu, Sujiraphong; Chongtrakool, Piriyaporn; Suwannakarn, Kamol; Ngamskulrungroj, Popchai	2019	Frontiers in Microbiology	10.3389/fmicb.2019.01194		2019	10	JUN		Virulence factors; Candida albicans; Candidemia; Antifungal susceptibility; Clade; Multilocus sequence typing	Y	yes
16	In vitro biofilm production of Candida bloodstream isolates: Any association with clinical characteristics?	Candida spp. are a leading cause of bloodstream infection (BSI) and are associated with high mortality rates. Biofilm production is a virulence factor of Candida spp., and has been linked with poor clinical outcome. The aim of our study was to assess biofilm production of Candida bloodstream isolates at our institute, and to determine whether in vitro biofilm production is associated with any cli…	Pongrácz, Júlia; Benedek, Kálmán; Juhász, Emese; Iván, Miklós; Kristóf, Katalin	2016	Journal of Medical Microbiology	10.1099/jmm.0.000207		2016-04	65	4	272-277		Y	yes
17	Biofilm formation is a risk factor for mortality in patients with Candida albicans bloodstream infection-Scotland, 2012-2013	Bloodstream infections caused by Candida species remain a significant cause of morbidity and mortality in hospitalized patients. Biofilm formation by Candida species is an important virulence factor for disease pathogenesis. A prospective analysis of patients with Candida bloodstream infection (n = 217) in Scotland (2012-2013) was performed to assess the risk factors associated with patient morta…	Rajendran, R., Sherry, L., Nile, C. J., Sherriff, A., Johnson, E. M., Hanson, M. F., Williams, C., Munro, C. A., Jones, B. J., Ramage, G.	2016	Clinical Microbiology and Infection	10.1016/j.cmi.2015.09.018		2016-01	22	1	87-93	Antifungal, Biofilm, Candida albicans, Candida glabrata, Candidaemia, Catheters, Drug resistance	Y	yes
18	Invasive candidiasis: Risk factor for mortality in a pediatric tertiary care hospital in south of Brazil	Background:Invasive candidiasis (IC) is a major cause of morbimortality in children. Previous studies described the clinical characteristics and risk factors for this infection; however, limited data are available on the predictors of mortality in these patients. In this context, we evaluated the risk factors associated with death due to IC in a pediatric tertiary care hospital in South of Brazil…	Rodrigues, Luiza Souza; Motta, Fabio Araujo; Picharski, Gledson Luiz; Vasconcelos, Thaís Muniz; Riccieri, Marinei Campos; Dalla-Costa, Libera Maria; Abdinia, Babak	2019	Medicine (United States)	10.1097/MD.0000000000015933		2019-06	98	23		Candida; mortality; intensive care unit; invasive candidiasis; pediatric	Y	yes
19	Biofilm Production by Isolates of Candida Species Recovered from Nonneutropenic Patients: Comparison of Bloodstream Isolates with Isolates from Other Sources	Biofilm production has been implicated as a potential virulence factor of some Candida species responsible for catheter-related fungemia in patients receiving parenteral nutrition. We therefore compared clinical bloodstream isolates representing seven different Candida species to each other and to those from other anatomical sites for the capacity to form biofilms in glucose-containing medium. Po…	Shin, Jong Hee, Kee, Seung Jung, Shin, Myung Geun, Kim, Soo Hyun, Shin, Dong Hyeon, Lee, Sang Ku, Suh, Soon Pal, Ryang, Dong Wook	2002	JOURNAL OF CLINICAL MICROBIOLOGY	10.1128/JCM.40.4.1244-1248.2002	http://jcm.asm.org/	2002	40	4	1244-1248		Y	yes
20	Study of biofilm formation as a virulence marker in Candida species isolated from various clinical specimens		Sida, Hetal, Shah, Parul, Pethani, Jayshri, Patel, Lata, Shah, Hiral	2016	International Journal of Medical Science and Public Health |	10.5455/ijmsph.2016.24082015139		2016			5-5		Y	yes
21	Microbiologic and clinical characteristics of biofilm-forming Candida parapsilosis isolates associated with fungaemia and their impact on mortality	Objectives: Biofilm formation (BF) by fungal isolates may dramatically complicate infection. We determined the ability of Candida parapsilosis isolates from single fungaemia episodes to form biofilms and we analysed biofilm subgroups for antifungal susceptibility and pathogenic potential. We then correlated BF with clinical characteristics and outcomes of the episodes. Methods: BF was measured us…	Soldini, S., Posteraro, B., Vella, A., De Carolis, E., Borghi, E., Falleni, M., Losito, A. R., Maiuro, G., Trecarichi, E. M., Sanguinetti, M., Tumbarello, M.	2018	Clinical Microbiology and Infection	10.1016/j.cmi.2017.11.005		2018-07	24	7	771-777	Drug resistance, Candida parapsilosis, Mortality, Targeted therapy	Y	yes
22	Surveillance and characterization of Candida bloodstream infections in a Serbian tertiary care hospital	Introduction: Candida spp. frequently cause hospital-acquired bloodstream infections (BSI) with a high mortality rate (up to 70%). We analyzed the frequency, infection characteristics, potential predisposing factors, susceptibility to antifungal drugs, biofilm production and other virulence characteristics of Candida spp. isolates obtained from a tertiary care hospital in Niš, Serbia, during a on…	Stojanović, Predrag; Stojanović, Nikola; Stojanović-Radić, Zorica; Arsenijević, Valentina Arsić; Otašević, Suzana; Randjelović, Pavle; Radulović, Niko S.	2016	Journal of Infection in Developing Countries	10.3855/jidc.7970		2016-06	10	6	643-656	Virulence factors; Candida; Antifungal susceptibility; Bloodstream infections; Surveillance	Y	yes
23	The role of biofilm forming on mortality in patients with candidemia: a study derived from real world data	Background: Evaluation of the role on patient mortality exerted by biofilm forming (BF) Candida strains, by using predictive clinical data. Methods: Eighty-nine strains isolated from Candida bloodstream infection, occurring in two Italian University Hospitals, were employed in this study. A random forest (RF) model was built with a procedure of iterative selection of the risk factors potentially …	Tascini, Carlo; Sozio, Emanuela; Corte, Laura; Sbrana, Francesco; Scarparo, Claudio; Ripoli, Andrea; Bertolino, Giacomo; Merelli, Maria; Tagliaferri, Enrico; Corcione, Antonio; Bassetti, Matteo; Cardinali, Gianluigi; Menichetti, Francesco	2018	Infectious Diseases	10.1080/23744235.2017.1384956		2018-03	50	3	214-219	Biofilm; Candidemia; Antifungal therapy	Y	yes
24	Lack of efficacy of echinocandins against high metabolic activity biofilms of Candida parapsilosis clinical isolates	Candida parapsilosis produces biofilm, which colonizes catheters and other invasive medical devices that are manipulated by health care workers. In previous studies, C. parapsilosis in vitro biofilms have exhibited high resistance rates against conventional antifungals, but susceptibility to both echinocandins and lipid formulations of amphotericin B (lipid complex and liposomal). However, a rece…	Thomaz, Danilo Yamamoto; Melhem, Marcia de Souza Carvalho; de Almeida Júnior, João Nobrega; Benard, Gil; Del Negro, Gilda Maria Barbaro	2020	Brazilian Journal of Microbiology	10.1007/s42770-019-00219-7		2020				Candida parapsilosis; Biofilm; Amphotericin B; XTT; Echinocandins; Antifungal resistance	Y	yes
25	Biofilm formation of Candida spp. isolates from patients at a cardiothoracic intensive care unit	Invasive Candida infections in seriously ill patients are rare but associated with high mortality, while Candida colonization of the mucocuteneous surfaces is common in patients admitted to intensive care units. To investigate biofilm formation as a possible virulence factor, we analyzed the biofilm formation of 128 non-invasive isolates from long-term ICU patients and that of 106 invasive bloods…	Tobudic, Selma; Kratzer, Christina; Lassnigg, Andrea; Willinger, Birgit; Graninger, Wolfgang; Presterl, Elisabeth	2011	International Journal of Artificial Organs	10.5301/ijao.5000028		2011-09	34	9	818-823	Biofilm; Candida spp.; Invasive isolates; Non-invasive isolates	Y	yes
26	A 1-year prospective survey of candidemia in Italy and changing epidemiology over one decade	Purpose: The aim of this study was to assess the epidemiology of candidemia and antifungal susceptibility profiles of Candida isolates in Italy through a prospective surveillance study and to evaluate changes compared to a previous survey performed in one Italian region (Lombardy) in 1997-1999. Methods: A prospective laboratory-based surveillance of candidemia was performed in Italy from January …	Tortorano, A. M., Prigitano, A., Lazzarini, C., Passera, M., Deiana, M. L., Cavinato, S., De Luca, C., Grancini, A., Lo Cascio, G., Ossi, C., Sala, E., Montagna, M. T.	2013	Infection	10.1007/s15010-013-0455-6	http://link.springer.com/10.1007/s15010-013-0455-6	2013-06	41	3	655-662	Candidemia, Candida, Echinocandins, Fluconazole, In vitro antifungal susceptibility	Y	yes
27	Association between Candida biofilm-forming bloodstream isolates and the clinical evolution in patients with candidemia: An observational nine-year single center study in Mexico	Background: Candidemia is one of the most common nosocomial infections globally and it is associated with considerable excess mortality and costs. Abreast, biofilm-forming strains are associated with even higher mortality rates and poor prognosis for the patient. Aims: To evaluate a possible association between the biofilm-forming capability of Candida bloodstream isolates and the clinical evolut…	Treviño-Rangel, Rogelio de J.; Peña-López, Cynthia D.; Hernández-Rodríguez, Pedro A.; Beltrán-Santiago, Dinael; González, Gloria M.	2018	Revista Iberoamericana de Micologia	10.1016/j.riam.2017.01.005		2018-01	35	1	11-16	Candidemia; Biofilm formation; Epidemiology; Mortality; Risk factor	Y	yes
28	Infection and Drug Resistance Dovepress A study on biofilm production and antifungal drug resistance among candida species from vulvovaginal and bloodstream infections	Introduction: Candida species, one among the opportunistic fungi, has become a common pathogen causing vaginal thrush and nosocomial bloodstream infections (BSIs). This study aims to evaluate the prevalence and antifungal susceptibility of various Candida species and slime production by Candida species in BSIs and vulvovaginal candidiasis (VVC). Materials and methods: A total of 176 samples were …	Tulasidas, Sanyuktha, Rao, Pooja, Bhat, Sevitha, Manipura, Radhakrishna	2018		10.2147/IDR.S179462	http://dx.doi.org/10.2147/IDR.S179462	2018				azoles, biofilm, bloodstream infections, Candida, vulvovaginal	Y	yes
29	An Association of an eBURST Group With Triazole Resistance of Candida tropicalis Blood Isolates	Candidemia, a bloodstream infection caused by genus Candida, has a high mortality rate. Candida albicans was previously reported to be the most common causative species among candidemia patients. However, during the past 10 years in Thailand, Candida tropicalis has been recovered from blood more frequently than C. albicans. The cause of this shift in the prevalence of Candida spp. remains unexplo…	Tulyaprawat, Orawan; Pharkjaksu, Sujiraphong; Chongtrakool, Piriyaporn; Ngamskulrungroj, Popchai	2020	Frontiers in Microbiology	10.3389/fmicb.2020.00934		2020-05	11			candidemia; Candida tropicalis; MLST; prevalence; prevalence shift; resistance; Thailand; virulence factor	Y	yes
30	Risk factors and outcomes of candidemia caused by biofilm-forming isolates in a tertiary care hospital	Background: Very few data exist on risk factors for developing biofilm-forming Candida bloodstream infection (CBSI) or on variables associated with the outcome of patients treated for this infection. Methods and Findings: We identified 207 patients with CBSI, from whom 84 biofilm-forming and 123 non biofilm-forming Candida isolates were recovered. A case-case-control study to identify risk factor…	Tumbarello, Mario; Fiori, Barbara; Trecarichi, Enrico Maria; Posteraro, Patrizia; Losito, Angela Raffaella; de Luca, Alessio; Sanguinetti, Maurizio; Fadda, Giovanni; Cauda, Roberto; Posteraro, Brunella	2012	PLoS ONE	10.1371/journal.pone.0033705		2012-03	7	3			Y	yes
31	Biofilm production by Candida species and inadequate antifungal therapy as predictors of mortality for patients with candidemia	Nosocomial Candida bloodstream infections rank among infections with highest mortality rates. A retrospective cohort analysis was conducted at Catholic University Hospital to estimate the risk factors for mortality of patients with candidemia. We reviewed records for patients with a Candida bloodstream infection over a 5-year period (January 2000 through December 2004). Two hundred ninety-four pa…	Tumbarello, Mario; Posteraro, Brunella; Trecarichi, Enrico Maria; Fiori, Barbara; Rossi, Marianna; Porta, Rosaria; Donati, Katleen De Gaetano; La Sorda, Marilena; Spanu, Teresa; Fadda, Giovanni; Cauda, Roberto; Sanguinetti, Maurizio	2007	Journal of Clinical Microbiology	10.1128/JCM.00131-07		2007-06	45	6	1843-1850		Y	yes
32	Biofilm-forming capacity of blood–borne Candida albicans strains and effects of antifungal agents	Infections related to Candida albicans biofilms and subsequent antifungal resistance have become more common with the increased use of indwelling medical devices. Regimens for preventing fungal biofilm formation are needed, particularly in high-risk patients. In this study, we investigated the biofilm formation rate of multiple strains of Candida albicans (n = 162 clinical isolates), their antifu…	Turan, Hanni; Demirbilek, Müge	2018	Revista Argentina de Microbiologia	10.1016/j.ram.2017.05.003		2018-01	50	1	62-69	Candida albicans; Calgary method; Christensen method; Inhibition of biofilm formation; MBIC	Y	yes
33	Candida biofilm production is associated with higher mortality in patients with candidaemia	Background: Candidaemia is a common life-threatening disease among hospitalised patients, but the effect of the Candida biofilm-forming ability on the clinical outcome remains controversial. Objective: The aim was to determine the impact of biofilms, specifically focusing on biofilm mass and metabolic activity, on the mortality in candidaemia. Patients/Methods: The clinical data of patients (n = …	Vitális, Eszter; Nagy, Fruzsina; Tóth, Zoltán; Forgács, Lajos; Bozó, Aliz; Kardos, Gábor; Majoros, László; Kovács, Renátó	2020	Mycoses	10.1111/myc.13049		2020-04	63	4	352-360	Candida; biofilm; bloodstream infections; metabolic activity; mortality; susceptibility	Y	yes
34	Outcome of Candida parapsilosis complex infections treated with caspofungin in children	Background: We aimed to evaluate the correlation of caspofungin E-tests with the prognosis and response to caspofungin therapy of Candida parapsilosis complex bloodstream infections in children hospitalized in a pediatric intensive care unit. Methods: All children who had C. parapsilosis complex bloodstream infections and who were treated with caspofungin were included in this retrospective study…	Devrim, Ilker; Işgüder, Rana; Ağin, Hasan; Ceylan, Gökhan; Ayhan, Yüce; Sandal, Özlem Sara; Sari, Ferhat; Kara, Ahu; Düzgöl, Mine; Gülfidan, Gamze; Bayram, Nuri	2016	Mediterranean Journal of Hematology and Infectious Diseases	10.4084/MJHID.2016.042		2016-09	8	1			N	yes	AM-YES
35	In-vitro inhibition of biofilm formation in candida albicans and candida tropicalis by heat stable compounds in culture filtrate of aspergillus flavus	Background: Invasive candidiasis, caused mostly by Candida albicans and C. tropicalis is one of the most common causes of bloodstream infection with a substantial attributable mortality. This disease is associated with formation of structured, multilayered microbial communities known as biofilms over indwelling devices. Treatment is rendered difficult owing to factors like poor drug penetration t…	Bhattacharyya, Sayan; Gupta, Prashant; Banerjee, Gopa; Jain, Amita; Singh, Mastan	2013	Journal of Clinical and Diagnostic Research	10.7860/JCDR/2013/6020.3460		2013-10	7	10	2167-2169	Biofilm; Invasive candidiasis; Candida spp; Aspergillus flavus	N	yes	AM-YES: In vitro assays with clinical isolates are valided paper for meta-analisis
36	Surveillance on secular trends of incidence and mortality for device-associated infection in the intensive care unit setting at a tertiary medical center in Taiwan, 2000-2008: A retrospective observational study	Background: Device-associated infection (DAI) plays an important part in nosocomial infection. Active surveillance and infection control are needed to disclose the specific situation in each hospital and to cope with this problem effectively. We examined the rates of DAI by antimicrobial-resistant pathogens, and 30-day and in-hospital mortality in the intensive care unit (ICU).Methods: Prospectiv…	Chen, Yin Yin; Chen, Liang Yu; Lin, Seng Yi; Chou, Pesus; Liao, Shu Yuan; Wang, Fu Der	2012	BMC Infectious Diseases	10.1186/1471-2334-12-209		2012-09	12			Surveillance; Device-associated infection; Infection control; Intensive care unit; Secular trend	N	yes	AM-NO: Nosocomial infectiosn with Candida and several bacteria without confirmation of Biofilms
37	Candida albicans antifungal resistance and tolerance in bloodstream infections: The triad yeast-host-antifungal	Candida albicans represents the most frequent isolated yeast from bloodstream infections. Despite the remarkable progress in diagnostic and therapeutic approaches, these infections continue to be a critical challenge in intensive care units worldwide. The economic cost of bloodstream fungal infections and its associated mortality, especially in debilitated patients, remains unacceptably high. Can…	Costa-de-oliveira, Sofia; Rodrigues, Acácio G.	2020	Microorganisms	10.3390/microorganisms8020154		2020-02	8	2		Bloodstream infections; Virulence; Antifungal resistance; C. albicans; Candida infections	N	yes	AM-YES
38	Histatin 5 and human lactoferrin inhibit biofilm formation of a fluconazole resistant candida albicans clinical isolate	Candida albicans is the most important fungal pathogen that causes infections in humans. Biofilms are hard-to-treat structures due to their high antifungal resistance. Saliva is a fluid that contains antimicrobial substances acting as the first-line of defense against pathogens, and its immune components may be potential tools for the discovery of new treatments against candidiasis. To evaluate t…	Curvelo, José A.R.; DE MORAES, Daniel C.; Dos Anjos, Camila A.; Portela, Maristela B.; Soares, Rosangela M.A.	2019	Anais da Academia Brasileira de Ciencias	10.1590/0001-3765201920180045		2019	91	1		Candida albicans; Biofilm; Fluconazole resistance; Histatin 5; Lactoferrin	N	yes	AM-YES
39	BIOF–HILO assay: A new MALDI–TOF mass spectrometry based method for discriminating between high-and low-biofilm-producing candida parapsilosis isolates	Candida parapsilosis is the most frequent cause of catheter-related candidemia among non-Candida albicans species. This may be related to intrinsic capabilities as adhering and forming a biofilm on abiotic surfaces such as on medical devices. As previously demonstrated, patients infected with high biofilm-producing C. parapsilosis isolates had a greater mortality risk compared to patients infecte…	De Carolis, Elena; Soldini, Silvia; La Rosa, Marilisa; Nucci, Fabio; Posteraro, Brunella; Sanguinetti, Maurizio	2019	Frontiers in Microbiology	10.3389/fmicb.2019.02046		2019	10	AUG		Candida parapsilosis; Candidemia; Biofilm formation; Composite correlation index; MALDI-based assay	N	yes	AM-YES
40	Candida periprosthetic joint infection: A rare and difficult-to-treat infection	Background: Candida periprosthetic joint infection (CPJI) is a rare, difficult-to-treat disease. The purpose of this study was to evaluate the clinical characteristics and outcomes of CPJI treated with various surgical and antifungal strategies. Methods: We conducted a multicenter retrospective study of all CPJI diagnosed between 2003 and 2015 in 16 Spanish hospitals. Results: Forty-three patient…	Escolà-Vergé, Laura; Rodríguez-Pardo, Dolors; Lora-Tamayo, Jaime; Morata, Laura; Murillo, Oscar; Vilchez, Helem; Sorli, Luisa; Carrión, Laura Guío; Barbero, José Mª; Palomino-Nicás, Julián; Bahamonde, Alberto; Jover-Sáenz, Alfredo; Benito, Natividad; Escudero, Rosa; Sampedro, Marta Fernandez; Vidal, Rafael Pérez; Gómez, Lucía; Corona, Pablo S.; Almirante, Benito; Ariza, Javier; Pigrau, Carles	2018	Journal of Infection	10.1016/j.jinf.2018.03.012		2018-08	77	2	151-157	Candida; 2-stage treatment; Antibiofilm agents; Antifungal-loaded bone cement; Echinocandins; Fungal periprosthetic infection	N	yes	AM-YES
41	Pulsed light for the inactivation of fungal biofilms of clinically important pathogenic Candida species	Microorganisms are naturally found as biofilm communities more than planktonic free-floating cells; however, planktonic culture remains the current model for microbiological studies, such as disinfection techniques. The presence of fungal biofilms in the clinical setting has a negative impact on patient mortality, as Candida biofilms have proved to be resistant to biocides in numerous in vitro st…	Garvey, Mary; Andrade Fernandes, Joao Paulo; Rowan, Neil	2015	Yeast	10.1002/yea.3077		2015-07	32	7	533-540	Candida; Pathogenic; Sessile communities; Surfaces; UV inactivation; Yeast	N	yes	AM-NO: Biofilms analysis but without clinical information and antimicrobial evaluation of interest
42	Candida endocarditis: systematic literature review from 1997 to 2014 and analysis of 29 cases from the Italian Study of Endocarditis	Introduction: Candida Endocarditis (CE) is a deadly disease. It is of paramount importance to assess risk factors for acquisition of both Candida native (NVE) and prosthetic (PVE) valve endocarditis and relate clinical features and treatment strategies with the outcome of the disease. Areas covered: We searched the literature using the Pubmed database. Cases of CE from the Italian Study on Endoca…	Giuliano, Simone; Guastalegname, Maurizio; Russo, Alessandro; Falcone, Marco; Ravasio, Veronica; Rizzi, Marco; Bassetti, Matteo; Viale, Pierluigi; Pasticci, Maria Bruna; Durante-Mangoni, Emanuele; Venditti, Mario	2017	Expert Review of Anti-Infective Therapy	10.1080/14787210.2017.1372749		2017-09	15	9	807-818	Candida; biofilm; candidemia; amphotericin; echinocandin; endocarditis; intestinal translocation; triazole	N	yes	AM-NO: Systematic Review of 29 italian cases (We should search the original papers)
43	Kan Kültürlerinden İzole Edilen Candida Suşlarinda Antifungal Duyarlilig̀in ve Bazi Virülans Faktörlerinin Araştirilmasi ve RAPD-PCR ile Genotiplendirilmesi	Candidemia is a serious clinical picture with a rather high mortality. Early diagnosis and appropriate treatment is crucial in this picture especially in immunocompromised cases. The aims of this retrospective study were to investigate the antifungal susceptibility patterns and to detect the presence of phospholipase, esterase and biofilm production which are excepted as virulence factors of Cand…	Gültekin, Berna; Eyigör, Mete; Tiryaki, Yasin; Kirdar, Sevin; Aydin, Neriman	2011	Mikrobiyoloji Bulteni	doi:10.5222/TMCD.2018.256		2011-04	45	2	306-317	Biofilm; Candidemia; Antifungal susceptibility; Candida spp.; Esterase; Genotyping; Phospholipase; RAPD-PCR	N	yes	AM-No: Non-english paper
44	Biofilm formation by blood isolates of candida parapsilosisensu stricto in the presence of a hyperglycidic solution at comparable concentrations of total parenteral nutrition	Introduction: Administration of total parenteral nutrition (TPN) via catheters increases the risk for candidemia from Candida parapsilosis. Methods: C. parapsilosis sensu stricto blood isolates were evaluated for ability total biomass biofilm formation and morphogenesis in presence of glucose at TPN equivalent concentrations. Results: Biofilms were increased at high glucose concentrations (25-30%…	Herek, Thalita Caroline; Menegazzo, Vinícius Ribeiro; Ogaki, Mayara Baptistucci; Perini, Hugo Felix; Maia, Luciana Furlaneto; Furlaneto, Marcia Cristina	2019	Revista da Sociedade Brasileira de Medicina Tropical	10.1590/0037-8682-0182-2018		2019	52			Candida parapsilosis; Biofilm; Glucose; TPN	N	yes	AM-YES
45	Incidence, risk factors, microbiology of venous catheter associated bloodstream infections - A prospective study from a tertiary care hospital	Purpose : Central venous catheters (CVCs) though indispensable in current medical and intensive care treatment, also puts patients at risk of catheter related infection (CRI) resulting in increased morbidity and mortality. We analysed the incidence, risk factors, bacteriological profile and antimicrobial susceptibility pattern of the isolates in central venous catheter associated bloodstream infe…	Kaur, M.; Gupta, V.; Gombar, S.; Chander, J.; Sahoo, T.	2015	Indian Journal of Medical Microbiology	10.4103/0255-0857.153572		2015-04	33	2	248-254	multidrug resistance; Antimicrobial susceptibility; biofilm formation; CVC-BSI; S. aureus	N	yes	AM-YES: Nosocomial infectiosn with Candida and several bacteria but with confirmation of Biofilms
46	Time-lapse tracking of Candida tropicalis biofilm formation and the antifungal efficacy of liposomal amphotericin B	Candida species bloodstream infection, or candidemia, remains an important health issue with high morbidity and mortality. Bloodstream infections caused by Candida species are often associated with the ability of Candida to form biofilms on medical devices, such as central venous catheters. Non-albicans Candida species have been increasing gradually in clinical settings. Another Candida species, …	Kawai, Akira; Yamagishi, Yuka; Mikamo, Hiroshige	2017	Japanese Journal of Infectious Diseases	10.7883/yoken.JJID.2016.574		2017	70	5	559-564	Biofilm; C. Tropicalis; Liposomal Amphotericin B (LAB)	N	yes	AM-YES: C. tropicalis biofilms from clinical isolates
47	Treatment of candidemia caused by Candida albicans and Candida non-albicans in patients with/hematological malignancies	Aim. To study the risk factors, symptoms and outcomes of candidemia caused by C. albicans and C. non-albicans in patients with hematological malignancies. Materials and methods. The study included patients with hematological malignancies and candidemia. The diagnosis of candidemia was established according to the single isolation of Candida spp. from blood culture and the presence of symptoms of …	Klyasova, G. A.; Malchikova, A. O.; Tandilova, K. S.; Blohina, E. V.; Parovichnikova, E. N.; Kravchenko, S. K.; Savchenko, V. G.	2019	Terapevticheskii Arkhiv	10.26442/00403660.2019.08.000385		2019	91	8	84-92	Candidemia; Candida spp.; Hematological malignancies	N	yes	AM-NO: Article in Russian
48	Complications infectieuses liées aux chambres implantables: caractéristiques et prise en charge	Totally implanted access port-related infections are responsible for their own morbidity and mortality. Main risk factors of totally implanted access port-related infections are total parenteral nutrition, young age, difficulties during insertion, poor general status and neutropenia. Recent guidelines defined intravascular catheter-related infections. This relies on a strict clinical and microbio…	Lebeaux, D.; Zarrouk, V.; Leflon-Guibout, V.; Lefort, A.; Fantin, B.	2010	Revue de Medecine Interne	10.1016/j.revmed.2010.06.014		2010-12	31	12	819-827	Antibiotic lock therapy; Bloodstream infection; Oncology; Staphylococcus aureus; Totally implanted access port	N	yes	AM-NO: Article in French
49	Lack of effect of cell-wall targeted antibacterials on biofilm formation and antifungal susceptibility of Candida species	The use of central venous catheters (CVC) and broad-spectrum antibacterials are among the main risk factors for the development of candidemia in patients admitted to intensive care units (ICU). It is known that some antibacterials increase the resistance of these yeasts to azole antifungals. Thus, the aim of this research was to determine whether yeast present in CVC colonizations previously expo…	Leite, Gisela Myrian de Lima; Baeza, LíLian Cristiane; Ramos, Rosana Teixeira; Yamada, Sérgio Seiji; Magon, Thiago Ferreira Dos Santos; Kimura, Elza; Svidzinski, Terezinha Inez Estivalet	2014	Brazilian Journal of Pharmaceutical Sciences	10.1590/S1984-82502014000300004		2014-07	50	3	467-472	Antibacterials; Antifungals; Biofilm/formation; Candida/species/control; Candidemia/control; Central venous cateter/use	N	yes	AM-YES
50	The impact of biofilm formation on the persistence of candidemia	This study aimed to determine the predictors of persistent candidemia and examine the impact of biofilm formation by Candida isolates in adult patients with candidemia. Of the adult patients with candidemia in Kaohsiung Chang Gung Memorial Hospital between January 2007 and December 2012, 68 case patients with persistent candidemia (repeated candidemia after a 3-day systemic antifungal therapy) an…	Li, Wei Sin; Chen, Yi Chun; Kuo, Shu Fang; Chen, Fang Ju; Lee, Chen Hsiang	2018	Frontiers in Microbiology	10.3389/fmicb.2018.01196		2018-06	9	JUN		Biofilm; Candidemia; Invasive candidiasis; Antifungal susceptibility; Vascular catheter	N	yes	AM-YES: Biofilm formation by the Candida species from patients was assessed in vitro
51	Avoiding Trouble Down the Line: The Management and Prevention of Hemodialysis Catheter-Related Infections	Over the last 2 decades, hemodialysis catheter use has increased. Annually, approximately 30% of patients using a central venous catheter (CVC) experience a septic or bacteremic episode and are subsequently at risk of its associated long-term complications and mortality. Because of the serious clinical and financial impact of hemodialysis catheter-related bacteremias (HCRIs), standardized, valida…	Lok, Charmaine E.	2006	Advances in Chronic Kidney Disease	10.1053/j.ackd.2006.04.009		2006-07	13	3	225-244	Hemodialysis; Antimicrobial; Antibiotic; Bacteremia; Central venous catheters	N	yes	AM-NO
52	An optimized lock solution containing micafungin, ethanol and doxycycline inhibits candida albicans and mixed C. albicans-staphyloccoccus aureus biofilms	Candida albicans is a major cause of catheter-related bloodstream infections and is associated with high morbidity and mortality. Due to the propensity of C. albicans to form drugresistant biofilms, the current standard of care includes catheter removal; however, reinsertion may be technically challenging or risky. Prolonged exposure of an antifungal lock solution within the catheter in conjuncti…	Lown, Livia; Peters, Brian M.; Walraven, Carla J.; Noverr, Mairi C.; Lee, Samuel A.	2016	PLoS ONE	10.1371/journal.pone.0159225		2016-07	11	7			N	yes	AM-YES: But only use information about Candida biofilm alone and not mixed and only obtained information about single antimicrobial agents
53	Comparison of the antifungal activity of micafungin and amphotericin B against Candida tropicalis biofilms	OBJECTIVES: Candida tropicalis is the fourth most common cause of candidaemia in hospitalized patients and associated mortality is high. C. tropicalis frequently causes biofilm-related infections. Echinocandins and amphotericin B show potent in vitro activity against C. albicans biofilms, but their activity against C. tropicalis biofilms has received little attention. METHODS: We studied producti…	Marcos-Zambrano, Laura Judith; Escribano, Pilar; Bouza, Emilio; Guinea, Jesús	2016	The Journal of antimicrobial chemotherapy	10.1093/jac/dkw162		2016-09	71	9	2498-2501		N	yes	AM-YES: In vitro assays with clinical isolates are valided paper for meta-analisis
54	Identificação molecular e suscetibilidade antifúngica de Candida parapsilosis isoladas no Ceará, Brasil	Introduction: C. parapsilosis is the second or third most isolated yeast from blood cultures in various parts of the world. It is a commonly isolated pathogen in Brazil and Ceará. C. parapsilosis is liable to form biofilms on catheters and other medical devices, which contributes to the spread of this yeast. Objective: The objective of this study was to identify and assess the antifungal suscepti…	Menezes, Everardo Albuquerque; De Vasconcelos Júnior, Antônio Alexandre; Cunha, Francisco Afrânio; Dos Santos Oliveira Cunha, Maria Conceição; Braz, Bárbara Helena Lima; Capelo, Ligya Guimarães; Silva, Carlla Lorena Façanha	2012	Jornal Brasileiro de Patologia e Medicina Laboratorial	10.1590/S1676-24442012000600005		2012-12	48	6	415-420	Candida parapsilosis; Antifungals; Molecular identification	N	yes	AM-NO: Article in Portuguese
55	Catheter associated urinary tract infections	Urinary tract infection attributed to the use of an indwelling urinary catheter is one of the most common infections acquired by patients in health care facilities. As biofilm ultimately develops on all of these devices, the major determinant for development of bacteriuria is duration of catheterization. While the proportion of bacteriuric subjects who develop symptomatic infection is low, the hi…	Nicolle, Lindsay E.	2014	Antimicrobial Resistance and Infection Control	10.1186/2047-2994-3-23		2014-07	3	1		Bacteriuria; Health care acquired infection; Indwelling urethral catheter; Urinary catheter; Urinary tract infection	N	yes	AM-NO: It is a reviewe. Just selected original papers (this should be included as exclusion criteria)
56	Candida parapsilosis is a significant neonatal pathogen a systematic review and meta-analysis	Background:Candida is the third most common cause of late-onset neonatal sepsis in infants born at <1500 g. Candida parapsilosis infections are increasingly reported in preterm neonates in association with indwelling catheters. Methods:We systematically reviewed neonatal literature and synthesized data pertaining to percentage of C. parapsilosis infections and mortality by meta-analyses. We also …	Pammi, Mohan; Holland, Linda; Butler, Geraldine; Gacser, Attila; Bliss, Joseph M.	2013	Pediatric Infectious Disease Journal	10.1097/INF.0b013e3182863a1c		2013	32	5	e206-e216	Candida parapsilosis; Meta-analyses; Neonate; Systematic review	N	yes	AM-NO: Systematic Review and meta-analysis (We should search the original papers)
57	Multi-species biofilm of Candida albicans and non-Candida albicans Candida species on acrylic substrate	Objective: In polymicrobial biofilms bacteria extensively interact with Candida species, but the interaction among the different species of the Candida is yet to be completely evaluated. In the present study, the difference in biofilm formation ability of clinical isolates of four species of Candida in both single-species and multi-species combinations on the surface of dental acrylic resin strip…	Pathak, Apurva K.; Sharma, Sanjay; Shrivastva, Pallavi	2012	Journal of Applied Oral Science	10.1590/S1678-77572012000100013		2012	20	1	70-75	Biofilms; Assay; Crystal violet; Oral candidiasis	N	yes	AM-YES: biofilm formation ability of clinical isolates of four species of Candida in both single-species and multi-species (Are you colecting information about mixed Candida species biofilms? If not, just recollect the information of single Candida species biofilm)
58	Candida parapsilosis complex water isolates from a haemodialysis unit: Biofilm production and in vitro evaluation of the use of clinical antifungals	Candida parapsilosis, currently divided into three distinct species, proliferates in glucose-rich solutions and has been associated with infections resulting from the use of medical devices made of plastic, an environment common in dialysis centres. The aims of this study were (i) to screen for Candida orthopsilosis and Candida metapsilosis (100 environmental isolates previously identified as C. …	Pires, Regina Helena; dos Santos, Jaime Maia; Zaia, José Eduardo; Martins, Carlos Henrique Gomes; Mendes-Giannini, Maria José Soares	2011	Memorias do Instituto Oswaldo Cruz	10.1590/S0074-02762011000600002		2011	106	6	646-654	Candida parapsilosis; Biofilm; Candida orthopsilosis; Haemodialysis solution	N	yes	AM-YES: The article said 100 environmental isolates but Isolates were obtained from a hydraulic circuit collected from a haemodialysis unit. So. They are not environmental isolates
59	Prevalence of candidial infections with their antifungal susceptibility pattern in a tertiary care hospital	Morbidity and mortality due to the rise in the incidence of fungal infections has increased significantly. The genus Candida is the most common cause of fungal infection worldwide. Recent evidence suggests that majority of infections produced by this pathogen are associated with biofilm growth. Biofilms are colonies of microbial cells encased in a self produced organic polymeric matrix. The biofi…	Prabhakaran, Neelusree; Umamageswaria, S. S.M.; Muthumari; Mohan, Kalyani	2016	Journal of Pure and Applied Microbiology	10.22207/JPAM.10.4.94		2016	10	4	3173-3181	Biofilms; Candida species; CHROM agar; Minimum Inhibitory Concentration	N	yes	AM-YES
60	Current and potential treatment options for invasive Candida infections	Introduction: Milestones in the history of antifungal development have only been partially able to alter the severity of prognosis associated with invasive candidiasis. This review aims to address current therapeutic strategies in the treatment of invasive candidiasis, their strengths and weaknesses, and present novel antifungals and clinical evidence of their potential. Areas covered: Candidemia…	Pyrpasopoulou, A.; Iosifidis, E.; Roilides, E.	2017	Expert Opinion on Orphan Drugs	10.1080/21678707.2017.1379392		2017-10	5	10	799-812	Candida albicans; Candida parapsilosis; Candidiasis; therapy	N	yes	AM-NO: It is a review. Just selected original papers (this should be included as exclusion criteria)
61	The prevention of biofilm colonization by multidrug-resistant pathogens that cause ventilator-associated pneumonia with antimicrobial-coated endotracheal tubes	Ventilator-associated pneumonia (VAP) continues to be the nosocomial infection associated with the highest mortality in critically ill patients. Since silver-coated endotracheal tubes (ETT) was shown in a multicenter prospective randomized trials to decrease the risk of VAP, we compared the efficacy of two antiseptic agents such as gardine- and gendine-coated ETTs with that of silver-coated ETTs …	Raad, Issam I.; Mohamed, Jamal A.; Reitzel, Ruth A.; Jiang, Ying; Dvorak, Tanya L.; Ghannoum, Mahmoud A.; Hachem, Ray Y.; Chaftari, Anne Marie	2011	Biomaterials	10.1016/j.biomaterials.2010.12.015		2011-04	32	11	2689-2694	Biofilm; Endotracheal tube; Gardine; Gendine; Pneumonia; Silver	N	yes	AM-NO: Applied multiespecies biofilm analysis with only two antimicrobial agents. Anti Biofilms in vivo Study
62	Antifungal and anti-biofilm activity of the first cryptic antimicrobial peptide from an archaeal protein against Candida spp. clinical isolates	Candida species cause cutaneous and systemic infections with a high mortality rate, especially in immunocompromised patients. The emergence of resistance to the most common antifungal drugs, also due to biofilm formation, requires the development of alternative antifungal agents. The antimicrobial peptide VLL-28, isolated from an archaeal transcription factor, shows comparable antifungal activity…	Roscetto, Emanuela; Contursi, Patrizia; Vollaro, Adriana; Fusco, Salvatore; Notomista, Eugenio; Catania, Maria Rosaria	2018	Scientific Reports	10.1038/s41598-018-35530-0		2018-12	8	1			N	yes	AM-YES: But only use information about Candida biofilm alone and only obtained information about single antimicrobial agents that are used in clinical standard treatment
63	Comparative efficacies of antimicrobial catheter lock solutions for fungal biofilm eradication in an in vitro model of catheter-related fungemia	Fungal catheter-related bloodstream infections (CRBSIs)—primarily due to Candida species—account for over 12% of all CRBSIs, and have been progressively increasing in prevalence. They present significant health and economic burdens, and high mortality rates. Antimicrobial catheter lock solutions are an important prophylactic option for preventing fungal CRBSIs. In this study, we compared the effe…	Rosenblatt, Joel; Reitzel, Ruth A.; Vargas-Cruz, Nylev; Chaftari, Anne Marie; Hachem, Ray; Raad, Issam I.	2017	Journal of Fungi	10.3390/jof3010007		2017-03	3	1		Candida; Antimicrobial; Catheter bloodstream infection; Catheter lock solution	N	yes	AM-YES: But only use information about control Candida species biofilms, not the alternative antimicrobial agent that it is not a standard treatment
64	Biofilms and catheter-associated urinary tract infections	Urinary catheter-related infections are commonly seen in several different patient populations and lead to substantial morbidity. The overall health care costs caused by these infections are sizable given how often urinary catheters are used in acute care settings, extended care facilities, and in persons with injured spinal cords. Recent attention has appropriately focused on biofilm development…	Saint, Sanjay; Chenoweth, Carol E.	2003	Infectious Disease Clinics of North America	10.1016/S0891-5520(03)00011-4		2003	17	2	411-432		N	yes	AM-NO: It is a review. Just selected original papers (this should be included as exclusion criteria)
65	Metabolic profiling of candida auris, a newly-emerging multi-drug resistant candida species, by GC-MS	Candida auris, a newly-emerging Candida species, is a serious global health threat due to its multi-drug resistant pattern, difficulty to diagnose, and the high mortality associated with its invasive and bloodstream infections. Unlike C. albicans, and C. dubliniensis which can form true hyphae, C. auris grows as yeast or pseudohyphae and is capable of developing biofilms. The reasons for the inab…	Semreen, Mohammad H.; Soliman, Sameh S.M.; Saeed, Balsam Q.; Alqarihi, Abdullah; Uppuluri, Priya; Ibrahim, Ashraf S.	2019	Molecules	10.3390/molecules24030399		2019-01	24	3		Candida auris; Morphogenesis; Yeast; Hyphae; GC-MS; Metabolic profiling	N	yes	AM-NO: IT is about Candida auris metabolism without biofilm
66	Chloroquine sensitizes biofilms of Candida albicans to antifungal azoles	Biofilms formed by Candida albicans, a human pathogen, are known to be resistant to different antifungal agents. Novel strategies to combat the biofilm associated Candida infections like multiple drug therapy are being explored. In this study, potential of chloroquine to be a partner drug in combination with four antifungal agents, namely fluconazole, voriconazole, amphotericin B, and caspofungin…	Shinde, Ravikumar Bapurao; Raut, Jayant Shankar; Chauhan, Nitin Mahendra; Karuppayil, Sankunny Mohan	2013	Brazilian Journal of Infectious Diseases	10.1016/j.bjid.2012.11.002		2013-07	17	4	395-400	Candida albicans; Biofilm; Antifungal; Chloroquine; Combination; Drug resistance	N	yes	AM-YES (Are you collecting mixed therapies or only single antimicrobial agent?)
67	Virulence Factors in Candida species	Fungal diseases are severe and have very high morbidity as well as up to 60% mortality for patients diagnosed with invasive fungal infection. In this review, in vitro and in vivo studies provided us with the insight into the role of Candida virulence factors that mediate their success as pathogens, such as: membrane and cell wall (CW) barriers, dimorphism, biofilm formation, signal transduction p…	Staniszewska, Monika	2019	Current Protein & Peptide Science	10.2174/1389203720666190722152415		2019-09	21	3	313-323		N	yes	AM-NO: It is a review. However, this review characterized the virulence of clinically important C. albicans, C. parapsilosis, C. tropicalis, C. glabrata and C. krusei. You should search for the original papers.
68	Infection control measures to prevent hospital transmission of candida	Invasive candida infections are the most important causes of nosocomial infections in intensive care units and in risky groups such as immunosuppressed patients. These infections lead to undesirable consequences such as increased morbidity and mortality in patients, prolongation of hospital stay, and increased hospital costs. In recent years, the incidence of non-albicans Candida spp.'s has incre…	Ture, Zeynep; Alp, Emine	2018	Hospital practice (1995)	10.1080/21548331.2018.1510282		2018-12	46	5	253-257	Candida; critical care; fungal; hematological malignancy; infection control	N	yes	AM-NO: It is a review. However this review characterized non-albicans Candida biofilm formation and resistance (You should search for the original papers).
69	Screening the pathogen box for identification of candida albicans biofilm inhibitors	Candida albicans remains the main causative agent of candidiasis, one of the most frequent nosocomial infections, with unacceptably high mortality rates. Biofilm formation is a major risk factor for invasive candidiasis, as Candida biofilms display high-level resistance to most antifungal agents. In this work we have screened the Pathogen Box chemical library (Medicines for Malaria Venture [MMV],…	Vila, Taissa; Lopez-Ribot, Jose L.	2017	Antimicrobial Agents and Chemotherapy	10.1128/AAC.02006-16		2017-01	61	1		Candida albicans; Biofilms; Antifungals; Drug screening; Pathogen Box	N	yes	AM-YES: But you should be selective with the information about C. albicans biofilm resistance against antimicrobial agents
70	In vitro polymyxin activity against clinical multidrug-resistant fungi	Background: Although antifungals are available and usually used against fungal infections, multidrug-resistant (MDR) fungal pathogens are a growing problem for public health. Moreover, fungal infections have become more prevalent nowadays due to the increasing number of people living with immunodeficiency. Thus, previously rarely-isolated and/or unidentified fungal species including MDR yeast and…	Yousfi, Hanane; Ranque, Stéphane; Rolain, Jean Marc; Bittar, Fadi	2019	Antimicrobial Resistance and Infection Control	10.1186/s13756-019-0521-7		2019-04	8	1		Candida albicans; MDR-fungi; Molds; Polymyxin antibiotics; Repurposing-drug	N	yes	AM-NO: They do not indicate evaluation of Candida biofilm resistance against antimicrobial agents

## Sheet: Key Questions
	QUESTION	#	TOTAL
	1.- What is the most prevalent candida species found in blood cultures or sterile fluids?	33	33
	2.-What is the Candida specie(s) associated whit high mortality?	16
	3.- What are the most prevalent biofilm-producing Candida species in invasive infections?	30
	4.- What are the prognostic factors for infection by biofilm-producing candida species?	7

## Sheet: Data Extraction
Autors_Year	year	Region	Country	N	BF	Asses biofilm Method	HBF	IBF	LBF	30_N_dead	30_BF	30_HBF	30_LBF	Cancer	InmuSupresive Drugs	Mecanichal Ventilation	Cardiovascular disorders	Neutropenia	Neurological disorders	Corticosteroids	Pulmonary Disease	GI Disorder	Quimiotherapy	Diabetes	Alcoholismo	Cronic Renal Failure	Urinary Catheter	CVC	Rena Insuff	NGT	TPN	Genetic Autoinmuni	HIV	Antifungal Use	Prior Antibacterial Therapy3	M. Surgery.	ICU	NCVC	CVP	Preterm	LBW	SNC disorders	GI disorders	surgeries	Respiratory disorders	Prior Antibacterial therapy2	Corticoeteroids	N_resistance	BF_Res_Test
Stojanovic et al.	2015	Europe	Serbia	8	7	CV A(595)	2	3	2	0	0	0	0	4	4									5	2	3		6		4	5				6	4	6											8	YES
Banerjee et al.	2015	Asia	India	80	31	Brachini et al.	0	0	0	16	5	0	0	11		9	5	6	6	7	11	19		17	16	13	27	58	28				1		42	9		0	19	14	13	2	2	2	1	5	4	0	No
Guembe et al.	2014	Europe	Spain	54	45	CV A(550 nm)	0	0	0	0	0	0	0	16			6					6						23													10							0	No
Pongracz et al.	2016	Europe	Hungary	93	43	CV A(570)&XTT A(490)	12	0	31	43	23	0	0	25	19									20							22		11			51												93	Si
Vitalis et al.	2020	Europe	Hungary	127	127	CV A(550)	28	69	30	70	70	59	11	28	13	87								41							68		13	162	91	8	100											0	No
Kumar et al.	2006	Asia	India	36	30	UPW A(405nm)	0	0	0	0	0	0	0	35																			1															0	No
Tumbarello et al	2012	Europe	Italy	207	84	PBS A(405) & XTT A(490)	0	0	0	82	43	0	0	42	16					29	17	9		34		21		56		27	58		1		75	38												0	No
Tumbarello et al	2007	Europe	Italy	294	80	PBS A(405) & XTT A(490)	0	0	0	154	56	0	0	88	82			10				16		32			136	30			72					100	57											0	No
Marcos-Zambrano et al.	2017	Europe	Spain	359	22	CV A(540 nm)	0	13	9	116	3	0	0	136				14				14		76		47		277	4		352		7			112	2											22	YES
Tortonaro et al.	2013	Europe	Italy	451	160	XTT A(490)	116	0	44	13	11	0	0	136																						219	158			17								0	No
Muñoz et al.	2018	Europe	Spain	280	280	CV A(540 nm)	90	180	0	0	95	95	0	151	22	50	91	18	70	78	59	6	53	69		61		201			152		6	62	253	136	28											0	No
Soldini et al.	2017	Europe	Italy	190	190		84	38	68	89	89	61	28															152			132				177		28											0	No
Tascini et al.	2018	Europe	Italy	89	57	XTT (resazurin)	0	0	0	42	25	0	0														47	80		25	62			75		35												0	No
Treviño-Rangel et al.	2018	North America	Mexico	89	89	CV A(595)	0	0	0	32	32	0	0			24				13			7				37	50	1		30		13	30	53	38				4								0	No
Shin et al.	2002	Asia	Korea	101	58	DW A(405)	0	0	0	0	0	0	0															41			35																	0	No
Atalay et al.	2015	Europe	Turkey	50	8	CV A(450)	0	0	0	0	0	0	0															18																				0	No
Gangneux et al.	2018	Europe	France	319	181	BioFilm Ring Test	132	0	49	105	55	34	21																																			319	No
Herek et al.	2019	South America	Brasil	13	13	CV A(570 nm)	3	7	3	0	0	0	0																																			0	No
Marcos-Zambrano et al.	2014	Europe	Spain	564	564	CV A(540 nm)	194	187	181	0	0	0	0																																			0	No
Pannanusorn et al.	2012	Europe	Swedish	393	231	XTT A(590)	101	0	130	0	0	0	0																																			0	No
Pfaller et al.	1995	North America	USA	17	13	Branchi et al.	3	6	4	0	0	0	0																																			0	No
Pham et al.	2019	Asia	Thailand	46	38	XTT A(490)	25	0	13	23	13	0	0																																			46	No
Prigitano et al.	2013	Europe	Italy	297	297		96	141	60	130	65	37	28																																			0	No
Rajendran et al.	2016	Europe	Scotland	280	245	CV A(570)	56	44	144	0	0	0	0									121	30	153	128				118		123	133		119		40	128											280	YES
Rodrigues et al.	2019	South America	Brasil	28	15		0	0	0	13	6	0	0																																			0	No
Sida et al.	2015	Asia	India	4	2	Brachini et al.	0	0	0	0	0	0	0																																			0	No
Thomaz et al.	2019	South America	Brasil	38	38	CV A(595) & XTT A(490)	3	0	35	0	0	0	0																																			0	YES
Tobudic et al.	2011	Europe	Austria	47	34	CV A(630),PBS A(405),XTT (620)	0	0	0	25	18	0	0																								73											0	No
Tulasidas et al.	2018	Asia	India	74	55	CV A(570)	0	0	0	0	0	0	0																																			74	No
Tulyaprawat et al.	2020	Asia	India	48	45	XTT A(490)	26	0	19	0	0	0	0																																			0	No
Turan et al.	2018	Asia	Turkey	162	145	CV A(540)	37	61	47	0	0	0	0																																			32	Si
[truncated: 11 more columns]

## Sheet: Tabulation
Ref	Author(s)	yar	Candida specie	Caracteristics	n	HBF	n	IBF	n	LBF	n	BF	n	no BF	Definicion	Nota
1	Muñoz et al	2018	Candida spp.	Septic shock	17	90	21	190			38	280				*IBF+LBF
1	Muñoz et al	2018	Candida spp.	Candidemia	10	90	31	190			41	280				*IBF+LBF
1	Muñoz et al	2018	Candida spp.	CVC	47	90	100	190			147	280				*IBF+LBF
1	Muñoz et al	2018	Candida spp.	Foco urinario	11	90	10	190			21	280				*IBF+LBF
1	Muñoz et al	2018	Candida spp.	Foco abdominal	15	90	38	190			53	280				*IBF+LBF
1	Muñoz et al	2018	Candida spp.	Control del foco de infeccion	61	71	125	144			186	215			Retiro del CVC, drenaje de abscesos	*IBF+LBF
1	Muñoz et al	2018	Candida spp.	Equinocandina o Anfotericina por lo menos 72 horas	36	90	91	190			127	280			Terapia antifungica contra biofilm	*IBF+LBF
1	Muñoz et al	2018	Candida spp.	Metastasis ocular	7	62	18	126			25	188			Complicacion	*IBF+LBF
1	Muñoz et al	2018	Candida spp.	tromboflebitis	7	16	11	21			18	37			Complicacion	*IBF+LBF
1	Muñoz et al	2018	Candida spp.	endocarditis	0	68	3	146			3	214			Complicacion	*IBF+LBF
1	Muñoz et al	2018	Candida spp.	Diseminacion a otro organos	7	90	5	190			12	280			Complicacion	*IBF+LBF
1	Muñoz et al	2018	Candida spp.	Admision en UCI	6	90	22	190			28	280				*IBF+LBF
1	Muñoz et al	2018	Candida spp.	Mortalidad 7 dias	15	90	24	190			39	280				*IBF+LBF
1	Muñoz et al	2018	Candida spp.	Seguimiento con hemocultivos	66	68	135	151			201	219				*IBF+LBF
2	Tumbarello et al	2012	Candida spp.	Neutropenia							6	73	4	73		Absolute neutrophil count ,500 cells/mm3
2	Tumbarello et al	2012	Candida spp.	COPD							16	73	16	73
2	Tumbarello et al	2012	Candida spp.	Cancer sólido							29	73	28	73
2	Tumbarello et al	2012	Candida spp.	Cáncer hematologico							7	73	6	73
2	Tumbarello et al	2012	Candida spp.	Diabetes mellitus							28	73	10	73
2	Tumbarello et al	2012	Candida spp.	Falla renal cronica							17	73	18	73
2	Tumbarello et al	2012	Candida spp.	Enfermedad hepatica							9	73	7	73
2	Tumbarello et al	2012	Candida spp.	VIH							1	73	1	73
2	Tumbarello et al	2012	Candida spp.	CVC							48	73	52	73
2	Tumbarello et al	2012	Candida spp.	Nasogastric tube							24	73	23	73
2	Tumbarello et al	2012	Candida spp.	Cateter urinario							57	73	38	73
2	Tumbarello et al	2012	Candida spp.	Nutricion parenteral total							51	73	55	73		Dentro de los 30 días anteriores a la aparición de la candidemia
2	Tumbarello et al	2012	Candida spp.	Bacteremia previa							20	73	18	73
2	Tumbarello et al	2012	Candida spp.	Cirugia previa							32	73	38	73
2	Tumbarello et al	2012	Candida spp.	Uso previo de corticoesteroides							23	73	28	73
2	Tumbarello et al	2012	Candida spp.	Uso previo de agentes inmunosupresores							15	73	18	73
2	Tumbarello et al	2012	Candida spp.	Uso previo de antibioticos de amplio espectro							66	73	67	73
2	Tumbarello et al	2012	Candida spp.	Fallo del tratamiento inicial							26	73	15	73		Fracaso terapéutico a las 72 h después de iniciar la terapia antimicótica, según se evalúe por la persistencia de la infección o por la ocurrencia de la muerte.
2	Tumbarello et al	2012	Candida spp.	Admision en UCI							9	73	11	73
3	Pongracz et al	2015	C. albicans	Masculino							14	19	26	43
3	Pongracz et al	2015	C. albicans	Inmunosupresion							6	19	7	43
3	Pongracz et al	2015	C. albicans	Cirugia abdominal							9	19	25	43
3	Pongracz et al	2015	C. albicans	Cáncer sólido							4	19	13	43
3	Pongracz et al	2015	C. albicans	Cáncer hematologico							2	19	2	43
3	Pongracz et al	2015	C. albicans	Diabetes mellitus							6	19	12	43
3	Pongracz et al	2015	C. albicans	Cateter endovascular							13	19	30	43
3	Pongracz et al	2015	C. albicans	Nutricion parenteral total							2	19	8	43
3	Pongracz et al	2015	No albicans	Masculino							17	24	3	7
3	Pongracz et al	2015	No albicans	Inmunosupresion							5	24	2	7
3	Pongracz et al	2015	No albicans	Cirugia abdominal							14	24	3	7
3	Pongracz et al	2015	No albicans	Cáncer sólido							9	24	1	7
3	Pongracz et al	2015	No albicans	Cáncer hematologico							2	24	2	7
3	Pongracz et al	2015	No albicans	Diabetes mellitus							2	24	0	7
3	Pongracz et al	2015	No albicans	Cateter endovascular							17	24	4	7
3	Pongracz et al	2015	No albicans	Nutricion parenteral total							9	24	3	7
3	Pongracz et al	2015	Candida spp.	Masculino							31	43	29	50
3	Pongracz et al	2015	Candida spp.	Inmunosupresion							11	43	9	50
3	Pongracz et al	2015	Candida spp.	Cirugia abdominal							23	43	28	50
3	Pongracz et al	2015	Candida spp.	Cáncer sólido							13	43	14	50
3	Pongracz et al	2015	Candida spp.	Cáncer hematologico							4	43	4	50
3	Pongracz et al	2015	Candida spp.	Diabetes mellitus							8	43	12	50
3	Pongracz et al	2015	Candida spp.	Cateter endovascular							30	43	34	50
3	Pongracz et al	2015	Candida spp.	Nutricion parenteral total							11	43	11	50
4	Guembe et al	2014	Candida spp.	Adultos							32	45	9	9	Mayores o igual a 18
4	Guembe et al	2014	Candida spp.	Infantes							13	45	0	9	Menores de 18	Edad, mediana (RIQ), 22(11,50-47,50)
4	Guembe et al	2014	Candida spp.	Masculino							27	45	4	9
4	Guembe et al	2014	Candida spp.	Malignancy							16	45	4	9		Cancer?
4	Guembe et al	2014	Candida spp.	Bajo peso al nacer							10	45	0	9
4	Guembe et al	2014	Candida spp.	enfermedad cardiaca							6	45	4	9
4	Guembe et al	2014	Candida spp.	enfermedad digestiva							6	45	1	9
4	Guembe et al	2014	Candida spp.	Infeccion relacionada a cateter							23	45	6	9
5	Vitális et al	2020	Candida spp.	Masculino	54	97			21	30	75	127				*IBF+HBF
5	Vitális et al	2020	Candida spp.	UCI	75	97			25	30	100	127				*IBF+HBF
5	Vitális et al	2020	Candida spp.	Inmunosupresion	10	97			3	30	13	127				*IBF+HBF
5	Vitális et al	2020	Candida spp.	Cateter endovascular	73	97			26	30	99	127				*IBF+HBF
5	Vitális et al	2020	Candida spp.	ventilacion mecanica	68	97			19	30	87	127				*IBF+HBF
5	Vitális et al	2020	Candida spp.	Nutricion parenteral total	51	97			17	30	68	127				*IBF+HBF
5	Vitális et al	2020	Candida spp.	Diabetes mellitus	35	97			6	30	41	127				*IBF+HBF
5	Vitális et al	2020	Candida spp.	hipertension	40	97			11	30	51	127				*IBF+HBF
5	Vitális et al	2020	Candida spp.	cancer hematologico	6	97			3	30	9	127				*IBF+HBF
5	Vitális et al	2020	Candida spp.	Cancer sólido	18	97			1	30	19	127				*IBF+HBF
5	Vitális et al	2020	Candida spp.	Cirugia abdominal	5	97			3	30	8	127				*IBF+HBF
5	Vitális et al	2020	Candida spp.	Bacteremia previa	31	97			12	30	43	127				*IBF+HBF
5	Vitális et al	2020	Candida spp.	Antibioticos sistemicos	66	97			25	30	91	127				*IBF+HBF
5	Vitális et al	2020	Candida spp.	fluconazol	76	97			26	30	102	127			Tratamiento	*IBF+HBF
5	Vitális et al	2020	Candida spp.	voriconazol	4	97			1	30	5	127			Tratamiento	*IBF+HBF
5	Vitális et al	2020	Candida spp.	amfotericina b	10	97			3	30	13	127			Tratamiento	*IBF+HBF
5	Vitális et al	2020	Candida spp.	caspofungina	12	97			3	30	15	127			Tratamiento	*IBF+HBF
5	Vitális et al	2020	Candida spp.	micafungina	13	97			1	30	14	127			Tratamiento	*IBF+HBF
5	Vitális et al	2020	Candida spp.	anidalafungina	2	97			1	30	3	127			Tratamiento	*IBF+HBF
5	Vitális et al	2020	Candida spp.	terapia combinada	24	97			7	30	31	127			Tratamiento	*IBF+HBF
6	Soldini et al	2017	Candida parapsilosis	Masculino	90	106			45	84						*IBF+HBF
6	Soldini et al	2017	Candida parapsilosis	Admision en UCI	12	106			16	84						*IBF+HBF
6	Soldini et al	2017	Candida parapsilosis	Diabetes mellitus	25	106			21	84						*IBF+HBF
6	Soldini et al	2017	Candida parapsilosis	COPD	23	106			16	84						*IBF+HBF
6	Soldini et al	2017	Candida parapsilosis	enfermedad cardiovascular	13	106			8	84						*IBF+HBF
6	Soldini et al	2017	Candida parapsilosis	Falla hepatica cronica	14	106			8	84						*IBF+HBF
6	Soldini et al	2017	Candida parapsilosis	Falla renal cronica	23	106			20	84						*IBF+HBF
6	Soldini et al	2017	Candida parapsilosis	Enfermedad inflamatoria del intestino	11	106			8	84						*IBF+HBF
6	Soldini et al	2017	Candida parapsilosis	VIH	4	106			2	84						*IBF+HBF
6	Soldini et al	2017	Candida parapsilosis	CVC	88	106			64	84						*IBF+HBF
6	Soldini et al	2017	Candida parapsilosis	Nutricion parenteral total	70	106			62	84						*IBF+HBF
6	Soldini et al	2017	Candida parapsilosis	cirugia	48	106			32	84						*IBF+HBF
6	Soldini et al	2017	Candida parapsilosis	ventilacion mecanica	10	106			12	84						*IBF+HBF
6	Soldini et al	2017	Candida parapsilosis	Previa exposicion antibioticos (no cefalosporinas)	101	106			76	84						*IBF+HBF
6	Soldini et al	2017	Candida parapsilosis	Previa exposicion cefalosporinas	13	106			20	84						*IBF+HBF
6	Soldini et al	2017	Candida parapsilosis	Previa exposicion antifungicos	12	106			4	84						*IBF+HBF
6	Soldini et al	2017	Candida parapsilosis	corticoides	34	106			26	84						*IBF+HBF
6	Soldini et al	2017	Candida parapsilosis	quimioterapia	18	106			17	84						*IBF+HBF
6	Soldini et al	2017	Candida parapsilosis	Colonizacion multilocal de Candida	16	106			10	84						*IBF+HBF
6	Soldini et al	2017	Candida parapsilosis	Neutropenia	6	106			8	84					<500 cells/mm3	*IBF+HBF
6	Soldini et al	2017	Candida parapsilosis	Diarrea asociada a C. difficile	6	106			3	84						*IBF+HBF
6	Soldini et al	2017	Candida parapsilosis	Septic shock	26	106			19	84						*IBF+HBF
6	Soldini et al	2017	Candida parapsilosis	Bacteremia	15	106			7	84						*IBF+HBF
6	Soldini et al	2017	Candida parapsilosis	Infeccion asociada a CVC	62	106			29	84						*IBF+HBF
6	Soldini et al	2017	Candida parapsilosis	Primario	35	106			46	84						*IBF+HBF
6	Soldini et al	2017	Candida parapsilosis	Foco abdominal	5	106			3	84						*IBF+HBF
6	Soldini et al	2017	Candida parapsilosis	Foco urinario	2	106			4	84						*IBF+HBF
6	Soldini et al	2017	Candida parapsilosis	Terapia antifungica adecuada	44	106			30	84					Iniciación de una terapia antimicótica con una dosis recomendada dentro de las 48 horas siguientes a la obtención del primer hemocultivo, con el aislamiento de un organismo que se ha encontrado susceptible al agente antimicótico utilizado in vitro.	*IBF+HBF
6	Soldini et al	2017	Candida parapsilosis	remocion CVC	77	88			56	64
6	Soldini et al	2017	Candida parapsilosis	Mortalidad 7 dias	31	106			9	106
7	Marcos-Zambrano et al	2017	Candida guilliermondi	Edad mayor o igual a 65							6	22
7	Marcos-Zambrano et al	2017	Candida guilliermondi	Masculino							12	22
7	Marcos-Zambrano et al	2017	Candida guilliermondi	UCI							2	16
7	Marcos-Zambrano et al	2017	Candida guilliermondi	Malignancy							15	22
7	Marcos-Zambrano et al	2017	Candida guilliermondi	cancer hematologico							6	22
7	Marcos-Zambrano et al	2017	Candida guilliermondi	Falla renal cronica							4	22
7	Marcos-Zambrano et al	2017	Candida guilliermondi	Trasplante organos solidos							2	22
7	Marcos-Zambrano et al	2017	Candida guilliermondi	cirrosis hepatica							1	22
7	Marcos-Zambrano et al	2017	Candida guilliermondi	VIH							1	22
7	Marcos-Zambrano et al	2017	Candida guilliermondi	CVC							19	22
7	Marcos-Zambrano et al	2017	Candida guilliermondi	CVC prolongado							7	19
7	Marcos-Zambrano et al	2017	Candida guilliermondi	Nutricion parenteral total							7	22
7	Marcos-Zambrano et al	2017	Candida guilliermondi	terapia inmunosupresora							13	22
7	Marcos-Zambrano et al	2017	Candida guilliermondi	Neutropenia							4	22
7	Marcos-Zambrano et al	2017	Candida guilliermondi	Cirugia abdominal							4	22
7	Marcos-Zambrano et al	2017	Candida guilliermondi	previa exposcion antifungicos							7	22
7	Marcos-Zambrano et al	2017	Candida guilliermondi	exposicion a azoles							5	22
7	Marcos-Zambrano et al	2017	Candida guilliermondi	Primario							15	22
7	Marcos-Zambrano et al	2017	Candida guilliermondi	Relacionado a cateter							6	22
7	Marcos-Zambrano et al	2017	Candida guilliermondi	azoles							11	22			tratamiento
7	Marcos-Zambrano et al	2017	Candida guilliermondi	Equinocandina por lo menos 72 horas							4	22
7	Marcos-Zambrano et al	2017	Candida guilliermondi	Anfotericina por lo menos 72 horas							5	22
7	Marcos-Zambrano et al	2017	Candida guilliermondi	terapia combinada							1	22
7	Marcos-Zambrano et al	2017	Candida guilliermondi	remocion CVC							3	19
7	Marcos-Zambrano et al	2017	Candida guilliermondi	Seguimiento con hemocultivos							19	22
7	Marcos-Zambrano et al	2017	Candida guilliermondi	Persistencia candidemia							8	19
7	Marcos-Zambrano et al	2017	Candida guilliermondi	Iniciación más allá de las primeras 48 h							8	14			Causas de tratamieton inadecuado
7	Marcos-Zambrano et al	2017	Candida guilliermondi	Dosis subóptimas de fluconazol							5	14			Causas de tratamieton inadecuado	<400 mg/day
7	Marcos-Zambrano et al	2017	Candida guilliermondi	Sin tratamiento antimicótico específico							1	14			Causas de tratamieton inadecuado
7	Marcos-Zambrano et al	2017	Candida guilliermondi	Infeccion diseminada							4	22			Complicacion	más de un organo afectado
7	Marcos-Zambrano et al	2017	Candida guilliermondi	ocular candidiasis							3	22			Complicacion
7	Marcos-Zambrano et al	2017	Candida guilliermondi	endocarditis							1	22			Complicacion
7	Marcos-Zambrano et al	2017	Candida guilliermondi	Mortalidad 7 dias							1	22
7	Marcos-Zambrano et al	2017	Candida guilliermondi	Mortalidad 14 dias							2	22

## Sheet: BF v. nBF
						Biofilm Formation (n)					30-Mortality (n)					Edad
	Autor(es)	Año	País	Especie Candida	N	BF	HBF	IBF	LBF	no BF	BF	HBF	IBF	LBF	no BF	BF	no BF	Nota
1	Rodrigues et al	2019	Brasil	Candida spp.	28	15				13	6				0			No menciona que las muestran sean de sangre
2	Tumbarello et al	2012	Italia	Candida spp.	146	73				73	39				22	65,5 (15-91)	64 (18-99)
3	Pongracz et al	2015	Hungria	Candida spp.	93	43				50	23				20
3	Pongracz et al	2015	Hungria	C. albicans	62	19				43	11				17	61,9(44-81)	62,9(22-86)
3	Pongracz et al	2015	Hungria	No albicans	31	24				7	12				3	63,1(22-79)	56(23-80)
4	Tumbarello et al	2007	Italia	Candida spp.	294	80				214	56				98
4	Tumbarello et al	2007	Italia	No albicans	126	42				84	24				33
4	Tumbarello et al	2007	Italia	C. albicans	168	38				130	32				65
4	Tumbarello et al	2007	Italia	C. parapsilosis	64	14				50	10				14
4	Tumbarello et al	2007	Italia	C. tropicalis	28	20				8	8				4
4	Tumbarello et al	2007	Italia	C. glabrata	26	6				20	4				11
5	Tascini et al	2017	Italia	Candida spp.	89	57				32	25				17
6	Guembe et al	2014	España	Candida spp.	54	45				9	11				2	63,22 ± 15,922	69,97 ± 8,811
7	Tobudic et al	2011	Austria	C. albicans	31	21				10	11				5
7	Tobudic et al	2011	Austria	C. glabrata	7	6				1	4				1
7	Tobudic et al	2011	Austria	C. parapsilosis	6	4				2	2				1
7	Tobudic et al	2011	Austria	C. tropicalis	3	3				0	1				0
7	Tobudic et al	2011	Austria	No albicans	16	13				3	7				2
7	Tobudic et al	2011	Austria	Candida spp.	47	34				13	18				7
8	Tortorano et al	2013	Italia	C. albicans	160	160	77		83		46	26		20
8	Tortorano et al	2013	Italia	No albicans	160	160	77		83		42	24		18
8	Tortorano et al	2013	Italia	Candida spp.	320	320	154		166		88	50		38
9	Dho et al	2012	Italia	C. albicans	61	61	45		16		24	18		6
9	Dho et al	2012	Italia	No albicans	69	69	32		37		41	19		22
9	Dho et al	2012	Italia	Candida spp.	130	130	77		53		65	37		28
11	Vitális et al	2020	Hungría	Candida spp.	127	127	97		30		70	59		11		61(1-90)
12	Soldini et al	2017	Italia	C. parapsilosis	190	190	68	38	84		89	61		28
13	Muñoz et al	2018	España	Candida spp.	280	280	90	190			95	34	61
14	Marcos-Zambrano et al	2017	España	C. guilliermondii	22	22		13	9		3
15	Gangneux et al	2018	Irán	Candida spp.	349	204	134		70	145	55	34		21	50
16	Banerjee et al	2014	India	Candida spp.	80	31				49	5				11

[truncated: 2 more sheets: Especies, R results]
