# Supplementary material for: Prevalence of biofilms in Candida spp. bloodstream infections: A meta-analysis
Source: PLoS One. 2022 Feb 3;17(2):e0263522. doi: 10.1371/journal.pone.0263522 (PMC8812928; doi:10.1371/journal.pone.0263522)
Supplement: S3 File — (TXT) [file pone.0263522.s007.txt]

#install.packages("")
library(meta)
library(metafor)
library("poibin")
library("stringr")

###############################
#	READING DATA
###############################
Data = read.table (file = "DataCandidaSPP.txt", sep="\t", header=T)
###############################
# USING RMA-LOGIT
###############################

#Calculating overall summary proportiondata

ies.logit=escalc(xi=BF,ni=N,measure="PLO",data=Data)
pes.logit=rma(yi,vi,data=ies.logit,method="DL",weighted=TRUE)
pes=predict(pes.logit,transf=transf.ilogit)
print(pes,digits=6);print(pes.logit,digits=4);confint(pes.logit,digits=2)

# General Forest Plot

pes.summary <- metaprop(BF, N, studlab=Autors_Year, sm="PLO", data=Data, , method.tau="DL")
precision=sqrt(ies.logit$vi)
tiff("RMA_LOGIT_OVERALL.tiff", width=3000, height = 12000, res=300)
forest(pes.summary,
	#xlim=c(0,4),
	pscale=1,
	rightcols=FALSE,
	leftcols=c("studlab", "event", "n", "effect", "ci"),
	leftlabs=c("Study", "Cases", "Total", "Prevalence", "95% C.I."),
	xlab="Prevalence of CC", 
	smlab="",
	weight.study="random", 
	squaresize=0.5, 
	col.square="navy",
	col.square.lines="navy",
	col.diamond="maroon", 
	col.diamond.lines="maroon", 
	pooled.totals=FALSE,
	comb.fixed=FALSE,
	fs.hetstat=10,
	print.tau2=TRUE,
	print.Q=TRUE,
	print.pval.Q=TRUE,
	print.I2=TRUE,
	digits=2,
	sortvar=precision)
dev.off()


#r Identifying outliers with residuals}
stud.res=rstudent(pes.logit)
abs.z=abs(stud.res$z)
stud.res[order(-abs.z)]
write.table (stud.res, file = "Zvalues.txt", sep=";")
# Outliers will be abs(z)>2
#r Leave-one-out analysis}
l1o=leave1out(pes.logit)
yi=l1o$estimate;vi=l1o$se^2
#forest(yi,vi,slab=Data$Referencia,xlab="Summary proportions leaving out each study",refline=pes$b,digits=6)
L1O=leave1out(pes.logit,transf=transf.ilogit);print(L1O,digits=6)
write.table (L1O, file = "L10values.txt", sep=";")

#Baujat plot - Outliers identification
baujat(pes.logit,xlab="Contribution to Q-statistic", ylab="Influence on Summary Proportion")
tiff("RMA_LOGIT_OVERALL_BAUJAT.tiff", width=3000, height = 3000, res=300)
	baujat(pes.logit,xlab="Contribution to Q-statistic", ylab="Influence on Summary Proportion")
dev.off()
# The same Baujat plot can be done with library(dmetar) 

#Diagnostic tests plot - Outliers identification
inf=influence(pes.logit)
print(inf);plot(inf)

###############################
# RMA-LOGIT-REMOVING OUTLIERS
###############################
REMOVE_OUT= TRUE
REMOVE_RAWS = c(2,8)

if(REMOVE_OUT){
	DataOUTLIERS = Data[-REMOVE_RAWS,]
	ies.logit=escalc(xi=BF,ni=N,measure="PLO",data=DataOUTLIERS)
	pes.logit=rma(yi,vi,data=ies.logit,method="DL",weighted=TRUE)
	pes=predict(pes.logit,transf=transf.ilogit)
	print(pes,digits=6);print(pes.logit,digits=4);confint(pes.logit,digits=2)
	
	pes.summary <- metaprop(BF, N, studlab=Autors_Year, sm="PLO", data=DataOUTLIERS, , method.tau="DL")
	precision=sqrt(ies.logit$vi)
	tiff("RMA_LOGIT_OVERALL_OUTLIERSREMOVED.tiff", width=3000, height = 12000, res=300)
	forest(pes.summary,
		#xlim=c(0,4),
		pscale=1,
		rightcols=FALSE,
		leftcols=c("studlab", "event", "n", "effect", "ci"),
		leftlabs=c("Study", "Cases", "Total", "Prevalence", "95% C.I."),
		xlab="Prevalence of CC", 
		smlab="",
		weight.study="random", 
		squaresize=0.5, 
		col.square="navy",
		col.square.lines="navy",
		col.diamond="maroon", 
		col.diamond.lines="maroon", 
		pooled.totals=FALSE,
		comb.fixed=FALSE,
		fs.hetstat=10,
		print.tau2=TRUE,
		print.Q=TRUE,
		print.pval.Q=TRUE,
		print.I2=TRUE,
		digits=2,
		sortvar=precision)
	dev.off()
	#r Identifying outliers with residuals}
	stud.res=rstudent(pes.logit)
	abs.z=abs(stud.res$z)
	stud.res[order(-abs.z)]
	write.table (stud.res, file = "OutliersRemoved_Zvalues.txt", sep=";")
	# Outliers will be abs(z)>2
	#r Leave-one-out analysis}
	l1o=leave1out(pes.logit)
	yi=l1o$estimate;vi=l1o$se^2
	#forest(yi,vi,slab=DataOUTLIERS$Autors_Year,xlab="Summary proportions leaving out each study",refline=pes$b,digits=6)
	L1O=leave1out(pes.logit,transf=transf.ilogit);print(L1O,digits=6)
	write.table (L1O, file = "OutliersRemoved_L10values.txt", sep=";")
	
	#Baujat plot - Outliers identification
	baujat(pes.logit,xlab="Contribution to Q-statistic", ylab="Influence on Summary Proportion")
	tiff("RMA_LOGIT_OVERALL_BAUJAT_OUTLIERSREMOVED.tiff", width=3000, height = 3000, res=300)
		baujat(pes.logit,xlab="Contribution to Q-statistic", ylab="Influence on Summary Proportion")
	dev.off()
	
	# The same Baujat plot can be done with library(dmetar) 
	
	#Diagnostic tests plot - Outliers identification
	inf=influence(pes.logit)
	print(inf);plot(inf)
}

###############################
# RMA-LOGIT- GROUPS ANALYSIS
###############################

# Subgroup Analysis Using Mixed Effects
if(REMOVE_OUT){
	# using MIxed Model
	source("E://Trabajo//Antonio M//Metaanalisis//subgroup_analyses_mixed_effects_function.R")
	pes.summary <- metaprop(CCR, n, studlab=Author, sm="PLO", data=DataOUTLIERS, , method.tau="DL")
	pes.subgroup.analysis.FIXED = subgroup.analysis.mixed.effects(x = pes.summary,subgroups = DataOUTLIERS$CANDIDA)
	print(pes.subgroup.analysis.FIXED)
	#forest(pes.subgroup.analysis.FIXED)
	pes.summary <- metaprop(BF, N, studlab=Referencia, sm="PLO", data=DataOUTLIERS, , method.tau="DL")
	pes.subgroup.analysis.FIXED = subgroup.analysis.mixed.effects(x = pes.summary,subgroups = DataOUTLIERS$Country)
	print(pes.subgroup.analysis.FIXED)
	#forest(pes.subgroup.analysis.FIXED)
	
	# Using Random Effects
	pes.subgroup.analysis.RANDOM <-update.meta(pes.summary, byvar=Region, comb.random = TRUE, comb.fixed = FALSE)
	print(pes.subgroup.analysis.RANDOM)
	pes.subgroup.analysis.RANDOM <-update.meta(pes.summary, byvar=Country, comb.random = TRUE, comb.fixed = FALSE)
	print(pes.subgroup.analysis.RANDOM)
	
	# Using RMA - 
	ies.logit =escalc(xi=BF,ni=N,measure="PLO",data=DataOUTLIERS)
	pes.logit.subgroup =rma(yi,vi,data=ies.logit,subset=CANDIDA)
	pes.logit.subgroup =rma(yi,vi,data=ies.logit,subset=Country)

}else{
	source("subgroup_analyses_mixed_effects_function.R")
	pes.summary <- metaprop(BF, N, studlab=Referencia, sm="PLO", data=Data, , method.tau="DL")
	pes.subgroup.analysis.FIXED = subgroup.analysis.mixed.effects(x = pes.summary,subgroups = Data$CANDIDA)
	print(pes.subgroup.analysis.FIXED)
	#forest(pes.subgroup.analysis.FIXED)
	pes.subgroup.analysis.FIXED = subgroup.analysis.mixed.effects(x = pes.summary,subgroups = Data$Country)
	print(pes.subgroup.analysis.FIXED)
	#forest(pes.subgroup.analysis.FIXED)

	# Using Random Effects
	pes.subgroup.analysis.RANDOM <-update.meta(pes.summary, byvar=CANDIDA, comb.random = TRUE, comb.fixed = FALSE)
	print(pes.subgroup.analysis.RANDOM)
	pes.subgroup.analysis.RANDOM <-update.meta(pes.summary, byvar=Country, comb.random = TRUE, comb.fixed = FALSE)
	print(pes.subgroup.analysis.RANDOM)

	# Using RMA - 
	ies.logit =escalc(xi=BF,ni=N,measure="PLO",data=Data)
	pes.logit.subgroup =rma(yi,vi,data=ies.logit,subset=CANDIDA)
	pes.logit.subgroup =rma(yi,vi,data=ies.logit,subset=Country)
}


###############################
# RMA-LOGIT- GROUPS ANALYSIS META REGRESSION
###############################
if(REMOVE_OUT){
	pes.summary <- metaprop(BF, N, studlab=Referencia, sm="PLO", data=DataOUTLIERS, method.tau="DL")
	output.metareg = metareg(pes.summary,CANDIDA)
	pes.summary <- metaprop(BF, N, studlab=Referencia, sm="PLO", data=DataOUTLIERS, method.tau="DL")
	metareg(pes.summary,Country)
	
	#Multiple Regression
	model1 <- rma(yi = yi, 
	              sei = vi, 
	              data = ies.logit, 
	              method = "ML", 
	              mods = ~ CANDIDA + Country, 
              	      test="knha")
        print(model1)
}else{
	pes.summary <- metaprop(BF, N, studlab=Referencia, sm="PLO", data=Data, method.tau="DL")
	metareg(pes.summary,CANDIDA)
	pes.summary <- metaprop(BF, N, studlab=Referencia, sm="PLO", data=Data, method.tau="DL")
	metareg(pes.summary,Country)
	#Multiple Regression
	model1 <- rma(yi = yi, 
	              sei = vi, 
	              data = ies.logit, 
	              method = "ML", 
	              mods = ~ CANDIDA + Country, 
              	      test="knha")
        print(model1)
}
#IN multiple regression if we explore more than 1 model we can sue anova(model1, model2) looks at AICs (less the better and to p-val)

###############################
# RMA-LOGIT- BIAS ANALYSIS
###############################

if(REMOVE_OUT){
	pes.summary <- metaprop(BF, N, studlab=Referencia, sm="PLO", data=DataOUTLIERS, method.tau="DL")
	funnel(pes.summary,xlab = "Hedges' g")
	funnel(pes.summary,xlab = "g",studlab = TRUE) # muestra los articulos
	#Con contornos
	funnel(pes.summary, xlab="Hedges' g", 
	       contour = c(.95,.975,.99),
	       col.contour=c("darkblue","blue","lightblue"))+
	legend(1.4, 0, c("p < 0.05", "p<0.025", "< 0.01"),bty = "n",
       	fill=c("darkblue","blue","lightblue"))
       	
       	#Egger�s test
       	source("E://Trabajo//Antonio M//Metaanalisis//eggers.test.R")
       	eggers.test(x = pes.summary)
       	
       	#Evaluation by removing assimetry
       	R_Assymetry = trimfill(pes.summary)
       	print(R_Assymetry)
	funnel(R_Assymetry,xlab = "Hedges' g")
	
	###########FALTA IMPLEMENTAR EL METODO DE P-CURVE
	source("E://Trabajo//Antonio M//Metaanalisis//pcurve2.R")
	library("poibin")
	library("stringr")
       	pcurve(pes.summary)
	
       	
}else{
	pes.summary <- metaprop(BF, N, studlab=Referencia, sm="PLO", data=Data, method.tau="DL")
	funnel(pes.summary,xlab = "Hedges' g")
	funnel(pes.summary,xlab = "g",studlab = TRUE) # muestra los articulos
	funnel(pes.summary, xlab="Hedges' g", 
	       contour = c(.95,.975,.99),
	       col.contour=c("darkblue","blue","lightblue"))+
	legend(1.4, 0, c("p < 0.05", "p<0.025", "< 0.01"),bty = "n",
       	fill=c("darkblue","blue","lightblue"))
       	
       	#Egger�s test
	source("E://Trabajo//Antonio M//Metaanalisis//eggers.test.R")
       	eggers.test(x = pes.summary)
       	
       	#Evaluation by removing assimetry
       	R_Assymetry = trimfill(pes.summary)
       	print(R_Assymetry)
	funnel(R_Assymetry,xlab = "Hedges' g")
	
       	###########FALTA IMPLEMENTAR EL METODO DE P-CURVE
       	source("E://Trabajo//Antonio M//Metaanalisis//pcurve2.R")
       	library("poibin")
	library("stringr")
	pcurve(pes.summary)
       	
}


###################################################################
# USING RMA-Freeman-Tukey (casos raros o muy frecuentes, es decir, proporciones de 0 y/o 1)
###################################################################

#Calculating overall summary proportion

ies.FT=escalc(xi=BF,ni=N,measure="PFT",data=Data, add=0)
pes.FT=rma(yi,vi,data=ies.FT,method="DL",weighted=TRUE)
pes=predict(pes.FT, transf=transf.ipft.hm, targ=list(ni=Data$N))
print(pes,digits=6);print(pes.FT,digits=4);confint(pes.FT,digits=2)

# General Forest Plot

pes.summary <- metaprop(BF, N, studlab=Autors_Year, sm="PFT", data=Data, method="Inverse", method.tau="DL")
precision=sqrt(ies.FT$vi)
tiff("RMA_FT_OVERALL.tiff", width=3000, height = 12000, res=300)
forest(pes.summary,
	xlim=c(0,1),
	pscale=1,
	rightcols=FALSE,
	leftcols=c("studlab", "event", "n", "effect", "ci"),
	leftlabs=c("Study", "Cases", "Total", "Prevalence", "95% C.I."),
	xlab="Prevalence of biofilm", 
	smlab="",
	weight.study="random", 
	squaresize=0.5, 
	col.square="navy",
	col.square.lines="navy",
	col.diamond="maroon", 
	col.diamond.lines="maroon", 
	pooled.totals=FALSE,
	comb.fixed=FALSE,
	fs.hetstat=10,
	print.tau2=TRUE,
	print.Q=TRUE,
	print.pval.Q=TRUE,
	print.I2=TRUE,
	digits=2,
	sortvar=precision)
dev.off()

#r Identifying outliers with residuals}
stud.res=rstudent(pes.FT)
abs.z=abs(stud.res$z)
stud.res[order(-abs.z)]
write.table (stud.res, file = "PFT_Zvalues.txt", sep=";")
# Outliers will be abs(z)>2
#r Leave-one-out analysis}
l1o=leave1out(pes.FT,transf=transf.ipft.hm, targ=list(ni=Data$N))
yi=l1o$estimate;vi=l1o$se^2
#forest(yi,vi,slab=Data$Autors_Year,xlab="Summary proportions leaving out each study",refline=pes$b,digits=6)
L1O=leave1out(pes.FT,transf=transf.ipft.hm, targ=list(ni=Data$N));print(L1O,digits=6)
write.table (L1O, file = "PFT_L1O.txt", sep=";")

#Baujat plot - Outliers identification
baujat(pes.FT,xlab="Contribution to Q-statistic", ylab="Influence on Summary Proportion")
tiff("RMA_FT_OVERALL_BAUJAT.tiff", width=3000, height = 3000, res=300)
	baujat(pes.FT,xlab="Contribution to Q-statistic", ylab="Influence on Summary Proportion")
dev.off()

#Diagnostic tests plot - Outliers identification
inf=influence(pes.FT)
print(inf);plot(inf)


###############################
# RMA-Freeman-Tukey-REMOVING OUTLIERS
###############################
REMOVE_OUT= TRUE
REMOVE_RAWS = c(6,9,10)

if(REMOVE_OUT){
	DataOUTLIERS = Data[-REMOVE_RAWS,]
	ies.FT=escalc(xi=BF,ni=N,measure="PFT",data=DataOUTLIERS, add=0)
	pes.FT=rma(yi,vi,data=ies.FT,method="DL",weighted=TRUE)
	pes=predict(pes.FT, transf=transf.ipft.hm, targ=list(ni=DataOUTLIERS$N))
	print(pes,digits=6);print(pes.FT,digits=4);confint(pes.FT,digits=2)

	pes.summary <- metaprop(BF, N, studlab=Autors_Year, sm="PFT", data=DataOUTLIERS, method="Inverse", method.tau="DL")
	precision=sqrt(ies.FT$vi)
	tiff("RMA_FT_OVERALL_OUTLIERSREMOVED.tiff", width=3000, height = 12000, res=300)
	forest(pes.summary,
		xlim=c(0,4),
		pscale=1,
		rightcols=FALSE,
		leftcols=c("studlab", "event", "n", "effect", "ci"),
		leftlabs=c("Study", "Cases", "Total", "Prevalence", "95% C.I."),
		xlab="Prevalence of CC", 
		smlab="",
		weight.study="random", 
		squaresize=0.5, 
		col.square="navy",
		col.square.lines="navy",
		col.diamond="maroon", 
		col.diamond.lines="maroon", 
		pooled.totals=FALSE,
		comb.fixed=FALSE,
		fs.hetstat=10,
		print.tau2=TRUE,
		print.Q=TRUE,
		print.pval.Q=TRUE,
		print.I2=TRUE,
		digits=2,
		sortvar=precision)
	dev.off()
	
	#r Identifying outliers with residuals}
	stud.res=rstudent(pes.FT)
	abs.z=abs(stud.res$z)
	stud.res[order(-abs.z)]
	# Outliers will be abs(z)>2
	#r Leave-one-out analysis}
	l1o=leave1out(pes.FT,transf=transf.ipft.hm, targ=list(ni=DataOUTLIERS$N))
	yi=l1o$estimate;vi=l1o$se^2
	#forest(yi,vi,slab=DataOUTLIERS$Autors_Year,xlab="Summary proportions leaving out each study",refline=pes$b,digits=6)
	L1O=leave1out(pes.FT,transf=transf.ipft.hm, targ=list(ni=DataOUTLIERS$N));print(L1O,digits=6)
	
	#Baujat plot - Outliers identification
	baujat(pes.FT,xlab="Contribution to Q-statistic", ylab="Influence on Summary Proportion")
	tiff("RMA_FT_OVERALL_BAUJAT_OUTLIERSREMOVED.tiff", width=3000, height = 3000, res=300)
		baujat(pes.FT,xlab="Contribution to Q-statistic", ylab="Influence on Summary Proportion")
	dev.off()
	
	#Diagnostic tests plot - Outliers identification
	inf=influence(pes.FT)
	print(inf);plot(inf)
}


###############################
# RMA-Freeman-Tukey- GROUPS ANALYSIS
###############################

# Subgroup Analysis Using Mixed Effects
if(REMOVE_OUT){

	# Subgroup Analysis Using Mixed Effects
	source("subgroup_analyses_mixed_effects_function.R")
	pes.summary <- metaprop(BF, N, studlab=Referencia, sm="PFT", data=DataOUTLIERS, method="Inverse", method.tau="DL")
	pes.subgroup.analysis.FIXED = subgroup.analysis.mixed.effects(x = pes.summary,subgroups = DataOUTLIERS$CANDIDA)
	print(pes.subgroup.analysis.FIXED)
	#forest(pes.subgroup.analysis.FIXED)

	# Using Random Effects
	pes.subgroup.analysis.RANDOM <-update.meta(pes.summary, byvar=CANDIDA, comb.random = TRUE, comb.fixed = FALSE)
	print(pes.subgroup.analysis.RANDOM)
}else{

	# Subgroup Analysis Using Mixed Effects
	source("subgroup_analyses_mixed_effects_function.R")
	pes.summary <- metaprop(BF, N, studlab=Autors_Year, sm="PFT", data=Data, method="Inverse", method.tau="DL")
	pes.subgroup.analysis.FIXED = subgroup.analysis.mixed.effects(x = pes.summary,subgroups = Data$Region)
	print(pes.subgroup.analysis.FIXED)
	#forest(pes.subgroup.analysis.FIXED)

	# Using Random Effects
	pes.subgroup.analysis.RANDOM <-update.meta(pes.summary, byvar=Region, comb.random = TRUE, comb.fixed = FALSE)
	print(pes.subgroup.analysis.RANDOM)
}

###############################
# RMA-Freeman-Tukey- GROUPS ANALYSIS META REGRESSION
###############################
if(REMOVE_OUT){
	pes.summary <- metaprop(BF, N, studlab=Referencia, sm="PFT", data=DataOUTLIERS, method="Inverse", method.tau="DL")
	output.metareg = metareg(pes.summary,Region)
	pes.summary <- metaprop(BF, N, studlab=Referencia, sm="PFT", data=DataOUTLIERS, method="Inverse", method.tau="DL")
	metareg(pes.summary,Country)
	
	#Multiple Regression
	ies.FT=escalc(xi=BF,ni=N,measure="PFT",data=Data, add=0)
	pes.FT=rma(yi,vi,data=ies.FT,method="DL",weighted=TRUE)

	model1 <- rma(yi = yi, 
	              sei = vi, 
	              data = ies.FT, 
	              method = "DL", 
	              mods = ~ CANDIDA + Country, 
              	      test="knha",
              	      weighted=TRUE)
        print(model1)
}else{
	pes.summary <- metaprop(BF, N, studlab=Autors_Year, sm="PFT", data=Data, method="Inverse", method.tau="DL")
	output.metareg = metareg(pes.summary,Region)
	print(output.metareg)
	pes.summary <- metaprop(BF, N, studlab=Referencia, sm="PFT", data=Data, method="Inverse", method.tau="DL")
	metareg(pes.summary,Country)
	
	#Multiple Regression
	ies.FT=escalc(xi=BF,ni=N,measure="PFT",data=Data, add=0)
	pes.FT=rma(yi,vi,data=ies.FT,method="DL",weighted=TRUE)

	model1 <- rma(yi = yi, 
	              sei = vi, 
	              data = ies.FT, 
	              method = "DL", 
	              mods = ~ CANDIDA + Country, 
              	      test="knha",
              	      weighted=TRUE)
        print(model1)
}
#IN multiple regression if we explore more than 1 model we can sue anova(model1, model2) looks at AICs (less the better and to p-val)

###############################
# RMA-Freeman-Tukey- BIAS ANALYSIS
###############################

if(REMOVE_OUT){
	pes.summary <- metaprop(BF, N, studlab=Autors_Year, sm="PFT", data=DataOUTLIERS, method="Inverse", method.tau="DL")
	funnel(pes.summary,xlab = "Hedges' g")
	funnel(pes.summary,xlab = "g",studlab = TRUE) # muestra los articulos
	#Con contornos
	funnel(pes.summary, xlab="Hedges' g", 
	       contour = c(.95,.975,.99),
	       col.contour=c("darkblue","blue","lightblue"))+
	legend(1.4, 0, c("p < 0.05", "p<0.025", "< 0.01"),bty = "n",
       	fill=c("darkblue","blue","lightblue"))
       	
       	#Egger�s test
       	source("C://Users//sebas//OneDrive//Documents//eggers.test.R")
       	eggers.test(x = pes.summary)
       	
       	#Evaluation by removing assimetry
       	R_Assymetry = trimfill(pes.summary)
       	print(R_Assymetry)
	funnel(R_Assymetry,xlab = "Hedges' g")
	
	###########FALTA IMPLEMENTAR EL METODO DE P-CURVE
	source("E://Trabajo//Antonio M//Metaanalisis//pcurve2.R")
	library("poibin")
	library("stringr")
       	pcurve(pes.summary)
	
       	
}else{
	pes.summary <- metaprop(BF, N, studlab=Autors_Year, sm="PFT", data=Data, method="Inverse", method.tau="DL")
	funnel(pes.summary,xlab = "Hedges' g")
	funnel(pes.summary,xlab = "g",studlab = TRUE) # muestra los articulos
	funnel(pes.summary, xlab="Hedges' g", 
	       contour = c(.95,.975,.99),
	       col.contour=c("darkblue","blue","lightblue"))+
	legend(1.4, 0, c("p < 0.05", "p<0.025", "< 0.01"),bty = "n",
       	fill=c("darkblue","blue","lightblue"))
       	
       	#Egger�s test
	source("eggers.test.R")
       	eggers.test(x = pes.summary)
       	
       	#Evaluation by removing assimetry
       	R_Assymetry = trimfill(pes.summary)
       	print(R_Assymetry)
	funnel(R_Assymetry,xlab = "Hedges' g")
	
       	###########FALTA IMPLEMENTAR EL METODO DE P-CURVE
       	source("pcurve2.R")
       	library("poibin")
	library("stringr")
	pcurve(pes.summary)
       	
}
